# Supplementary material for: Perceived Teacher Autonomy Support and School Engagement of Tibetan Students in Elementary and Middle Schools: Mediating Effect of Self-Efficacy and Academic Emotions
Source: Front Psychol. 2020 Jan 31;11:50. doi: 10.3389/fpsyg.2020.00050 (PMC7005053; doi:10.3389/fpsyg.2020.00050)
Supplement: Supplementary file 1 [file Data_Sheet_1.xls]

## Sheet: data sheet
																																						Supplementary Table S1: Raw data file for this article.
area	age	gender	grade	SE1	SE2	SE3	SE4	SE5	SE6	SE7	SE8	SE9	SE10	SE11	SE12	SE13	SE14	SE15	SE16	SE17	SE18	SE19	SE20	SE21	SE22	SE23	SE24	SE25	SE26	SE27	SE28	SE29	TAS1	TAS2	TAS3	TAS4	TAS5	TAS6	ANX1	ANX2	ANX3	ANX4	ANX5	ANX6	INT1	INT2	INT3	INT4	INT5
1	12	999	999	5	5	3	2	5	4	4	5	2	4	4	3	4	3	4	4	3	4	4	4	5	5	5	3	4	4	3	5	5	3	5	5	6	5	4	4	5	3	2	2	5	4	3	5	4	4
2	13	999	999	5	4	5	5	5	4	5	5	3	5	5	4	5	5	5	5	5	5	4	1	5	5	5	4	4	3	1	5	4	6	3	3	5	6	5	6	5	4	6	5	6	4	5	4	4	4
1	14	999	999	5	4	2.581	3	2.23832	4	3	4	3	4	3	3.31351	2	3	2	3.16887	3	3.59296	2	3	3	2	2	3	3	2	3	3	3	1	2	1	2	3	2	1	2	1.64959	1	2	2	1	3	2	2.21264	2
1	14	999	999	5	5	5	5	5	5	4	5	3	4	4	4	4	4	4	5	4	3	4	3	3	3	4	2	4	3	3	4	3	4	4	5	5	6	4	2	2	1	1	1	2	6	5	5	4	5
1	14	999	999	5	5	3	5	5	5	3	4	4	4	4	4	3	4	5	5	3	2	4	4	5	5	5	4	5	4	4	5	5	4	3	4	3	5	3	3	3	2.71939	1	1	5	4	2	3	3	2
1	15	999	999	5	4	2	5	4	4	4	4	3	4	5	5	5	5	4	3	4	5	5	3	3	4	5	3	4	4	4	4	5	6	4	4	4	5	3	1	1	2	1	4	3	2	1	3	6	5
1	17	999	999	5	5	4	5	5	4	3	3	2	2	2	4	3	3	4	4	4	3	5	3	5	5	5	1	2	2	2	5	5	3	3	3	4	2	2	5	5	4	4	6	6	3	3	4	2	2
1	14	1	999	5	5	4	3	4	2	2	3	3	4	3	2	3	3	2	4	4	3	2	3	3	3	3	4	3	2	3	3	2	4	4	4	3	2	3	3	3	3	2	3.04626	4	4	3	3	2	3
2	14	1	999	5	5	4	5	5	4	3	4	1	2	4	2	4	3	4	4	4	3	4	5	3	5	2	2	3	5	4	4	2	5	3	2	6	2	4	3	2	2	4	5	5	4	2	3	4	5
1	14	1	999	5	5	4	5	3	4	2	5	4	3	4	4	3	3	4	4	5	5	5	5	5	5	5	5	1.04092	5	5	5	5	4	4	5	6	6	6	4	4	3	2	5	4	5	3	4	4	4
1	16	1	999	5	5	1	5	3	1	5	4	3	3	1	2	2	1	2	3	3	3	3	4	4	3	3	2	4	4	3	2	5	1	1	2	1	1	1	2	2	1	1	2	4	2	1.92633	3	3	3
2	15	0	999	5	5	5	5	5	4	4	5	2	4	3	2	3.00326	3	2	3	2	3	4	2	5	4	4	4	4	4	3	4	4	3	4	4	4.30628	4	4	3	3	3	3	4	4	3	3	4	2	3
1	15	0	999	5	4	3	5	4	3	4	5	1	3	3	4	2	4	3	4	4	4	4	5	5	4	3	2	4	4	4	3	5	2	1	3	4	3	2	2	4	4	3	3	3	4	4	4	3	5
1	14	999	999	4	5	4	5	5	4	4	4	1	3	2	1	2	1	1	2	4	4	5	4	3	5	2	2	4	3	4	5	4	5	3	6	5	4	4	3	2	2.56163	3	5	5	5	3	4	3	4.02298
1	14	999	999	4	5	4	3	4	3	2	3	2	2	2	3	2	3	2	2	2	2	3	4	3	2	3	2	2	2	3	3	3	2	2	2	2	2	4	3	2	3	2	3	2	3	4	2	3	4
2	15	999	999	4	5	5	5	5	2	3	5	3	4	2	3.37072	1	3	4	2	2	4	2	3	4	3	5	1	2	5	5	5	5	6	5	5	3	6	3	6	3	2	1	2	5	3	1	3	2	4
2	15	0	999	4	5	4	5	5	4	4	3	2	2	3	2	2	1	2.9	4	4	4	5	4	5	3	3	5	5	4	4	5	4	5	4	3	2	3	3	4	3	6	4	2	5	4	3	4	3	2
1	13	999	999	3	3	3	5	5	3	5	5	4	5	5	5	5	4	4	4	3	3	5	5	5	5	1	3	3	5	5	3	3	4	4	4	4.90909	5	4.0127	1	1	1	4	4	4	5	4	5	4	4
1	15	999	999	3	4	3	5	4	2	4	5	2	4	2	2	4	2	4	2	2	4	3.32333	5	5	1	5	5	4	3	4	1	4	3	2	3.3361	3	3	1	2	1	1	2	1	3	1	2	1	3	1
2	16	999	999	3	3	1	5	3	3	3	2	2	3	2	4	2	3	5	2	1	3	4	4	5	1	4	1	3	3	5	2	4	6	6	6	5	4	5	1	1	4	1	4	4	6	4	6	6	4
2	16	999	999	3	3	1	2	4	5	5	5	3	4	4	4	2	4	2	4	3	1	5	4	4	3	2	4	4	3	2	3	4	5	4	6	6	5	4	1	1	2	1	2	1	6	4	6	5	6
1	14	1	999	3	5	2	5	4	4	3	4	2	3	3	3	2	2	2.88691	4	3	2	4	3	3	4	4	2	4	3	4	3	4	3	4	4	3	3	3	3	3	3	4	5	5	4	3	3	4	4
1	15	1	999	3	3	1	5	5	5	4	5	3	4	3	3	4	1	4	3	3	4	5	5	5	5	5	5	5	5	5	5	5	4	5	6	6	6	6	3	5	3	1	6	6	4	4	4	5	5
1	16	1	999	3	3	3	2	3	3	3	3.1757	5	4	4	3	5	3	3	4	3	4	3	2	1	2.8486	4	3	3	3	4	4	3	4	3	4	5	4	6	3	3	3	1	3	5	4	4	5	6	3
1	17	1	999	3	3	3	5	2.7445	2	2.85043	3	2	3	4	3	4	4	4	4	4	4	4	4	2	2	3	3	3	4	2	3	4	6	4	4	4	3	3.8288	1	2	5	1	2	4	4	2	3	4	2
1	999	1	999	3	3	3	4	3	4	3	3	3	3	3	3	3	3	5	3	3	2	2.55266	3	2	3	3	4	3	3	3	4	4	4	4	4	4	4	4	3	3	1	2.61777	4.10587	6	3	1	4	3	3
2	14	0	999	3	2	2	1	1	1	1	1	4	4	2.76778	2.56667	2.38416	2.88715	2.39583	3	3	2	5	5	5	5	5	4	5	5	5	4	5	4	5	4.65492	4	6	4	4	4.81296	4.32181	5	6	4	5	4.03402	4	5	3.75406
2	15	0	999	3	4	4	5	3	4	4	3	4	3	2	3	4	2	3	4	3	4	2	2	5	3	2	3	2	4	3	3.31666	5	4	1	4	3	1	1	3	5	5	3.82716	6	6	3	4	3	3	2
1	13	999	999	2	2	2	5	5	3	3	5	1	4	4	3	1	5	4	4	4	5	5	5	2	4	4	4	4	4	4	2	4	3	3	6	4	1	1	1	2	2	2	5	3	5	4	4	4	4
1	14	1	999	2	2	3	4	4	4	3	3	4	3	3	4	2.64158	4	3	4	5	5	4	2	4	3	4	3	3	3	4	3	4	6	4	5	6	6	5	2	1	1	2	1	2	5	5	5	5	4
1	15	1	999	2	2	3.34517	2	2	4	2	2	3	3.2506	3	4	2	1	3	2	1	3	4	1	2	3	3	3	5	4	4	3	1	3	3	4	2	4	5	1	1	2	2	2	2	3	4	2	1	2
1	16	1	999	2	3	2	1	3	2	1	3	4	3	5	4	5	4	3	3.01578	2	3	4	3.39328	3	2.45771	2	4	3	5	4	3	4	5	6	6	6	5	5	1	2	1	1	2	2	5	4	5	4	5
1	14	0	999	2	3	3	5	3	2	3	3	3	3	3	3	4	4	2	3	3	3	4	4	4	5	5	5	5	5	5	3	5	3	1	6	6	2	6	5	5	6	2	6	6	2	4	2	2	2
2	13	1	999	1	3	2	3	1	3	5	1	3	4	3	5	4	3	4	3	5	2	4	4	1	3	2	5	4	3	3	2	5	3	5	3	5	3	3	6	5	4	3	4	6	1	2	1	1	5
1	15	1	999	1	1	1	5	3	1	3	3	3	3	3	3	3	3	3	3	3	3	3	3	3	3	3	3	3	3	3	3	3	3	3	3	3	3	3	3	3	3	3	3	3	3	3	3	3	3
1	16	1	999	1	2	4	5	5	2	3	3	4	4	3	4	4	3	2	4	3	5	4	3	2	5	3	3	5	4	3	2	4	3	1	4	1	4	1	6	6	6	6	5	6	3	5	3	3	5
1	13	1	3	5	5	5	5	4	3	5	5	5	5	4	3	4	4	4	3	3	4	4	5	5	5	5	3	4	5	3	1	4	4	6	6	6	4	4	1	2	4	1	1	2	6	4	5	5	5
1	14	1	3	5	3	3.05623	4	2	5	3	2.29525	2	3	2	3	5	3	1	4	2	5	3	4	3	4	4	2	3	4	3	4	5	2	3	4	3	4	4	3	3	2	1	5	5	5	3	4	3	5
1	14	1	3	5	5	3	5	5	4	3	5	3	1	3	3	3	3	4	1.97001	4	4	4	2	3	3	3	4	3	3	3	4	4	5	6	3	5.10181	4	4.20302	2	3	3	2	5	4	4	3	4	4	3
1	14	1	3	5	5	2	5	5	4	4	5	4	3	3	3	4	3	3	4	2	4	5	5	5	2	4	4	4	2	3	1	5	2	2	2	4	4	5	4	4	4	4	4	4	5	3	3	4	1
1	14	1	3	5	5	5	5	5	5	5	5	2	3	4	3	3	4	4	4	4	4	5	5	5	5	5	5	5	5	5	5	5	5	6	6	6	5	5	2	2	1	1	3	3	6	4	6	5.37876	5
1	14	1	3	5	5	1	3	3	4	3	4	3	2.705	4	3	3	3.119	2	3	3	2.69206	4	4	3	2	4	3	2	3	4	2	3	2	3	2	3	4	4	3	3	4	3	4	4	3.44196	4	3	5	4
1	14	1	3	5	5	4	5	5	2	2	5	5	1	5	3	3	5	5	5	4	1	3	3	4	5	3	4	4	4	3	3	5	2	2	1	1	1	1	1	2	1	1	2	2	2	3	2	1	2
1	14	1	3	5	5	5	5	4	5	5	4	2	4	4	4	4	3	3	4	3	4	3	5	5	5	5	3	3	5	4	5	4	5	1	2	2	2	3	4	4	4	2	1	6	4	4	6	4	3
1	15	1	3	5	5	2	5	2	2	2	5	3	4	2	1	5	5	4	2	2	5	1.74129	5	5	5	2	4	5	5	5	3	5	6	6	5	1	6	6	5.45826	6	5	5	6	6	6	5	5	5	6
1	15	1	3	5	5	2	5	5	4	5	5	5	2	2	4.15099	4.02182	3	1	3.64769	1	1	1	2.73893	3	3	3	2	3	4	1	5	1	6	5	4.8195	4.3665	3.1732	1	2	3	3	2	5	4.74512	6	2.68306	1	2	3
1	15	1	3	5	5	4	5	5	4	4	5	2	2	2	2	2	4	2	3	2	4	1	2.59472	5	4	2	2	2	2	3	1	1	3	4	4	4	4	4	3	2	4	5	3	2	3	4	3	4	4
2	15	1	3	5	4	3	4	4	4	4	4	3	3	2	2	2	2	2	3	3	3	3	3	4	2	3	2	2	2	2	4	2	1	2	2	2	2	2	6	5	4	3.85983	4	3	2	3	4	3	2
1	15	1	3	5	5	4	5	5	2	3	5	1	4	2	2	2	4	3	2	1	2	4	5	5	5	5	2	5	5	5	5	5	4	5	5	6	5	4	4	4	3	4	5	4	4	2	4	3	2
1	15	1	3	5	5	4	5	5	4	5	5	2	2	3.53615	2	1	4.3267	1	2	3.78789	3.20639	2.74685	1.58185	1.60374	3	3	5	5	5	5	5	5	3	2	2.90446	3	4	5	3	3	2	1.6455	5	3	6	1	5	5	3
1	15	1	3	5	5	5	5	5	5	4	5	2	2	3	2	3	2	3	4	4	3	2	3	2	3	4	1	5	5	1	5	2	6	6	1	4	4	4	3	6	4	3	6	6	5	4	1	4	5
2	15	1	3	5	5	4	1.83039	3	3	4	4	3	2	2	3	2	3	2	2	3	3	3	4	3	3	4	3	2	3	3	4	4	2	2	3	3	3	3	2	2	2	2	2	2	3	3	3	3	3
1	15	1	3	5	4	4	5	5	4	4	5	3	3	2	3	4	3	3	4	4	2.03835	3	3	4	2.92581	2	4	3	4	1	4	3	3	2	4	3	3	3	3	4	5	4	3	4	4	3	4	3	3
1	15	1	3	5	1.84435	2	4	4	3	2.36767	4	2	3	2	3	3	3	2	4	2	2	4	4	3	4	3	3	3	3	3	5	2	2	2	3	2	3	2	3	3	3	4	4	3	6	3	4	3	2
2	15	1	3	5	5	3	5	3	3	5	5	3	3	3	3	3	3	3	3	3	3	4	2	4	4	3	3	4	5	3	5	4	4	3	3	4	3	3	4	3	2	1	4	6	5	3	5	6	4
2	15	1	3	5	5	4	4	4	3	3	2	3	4	3	3	3	4	1	4	3	2	2	3	4	1	3	4	5	1	3	5	4	2	2	3	3	2	4	2	2	3	2	2	3	4	2	2	2	2
1	15	1	3	5	5	3	5	5	5	4	5	4	4	4	3	4	3	5	4	4	4	4	5	5	4	5	4	4	5	3	5	5	4	3	6	6	5	4	3	2	2	1	4	3	1	1	3	4	3
2	15	1	3	5	2	2	4	2	3	2	3	3	4	4	3	3	2	4	4	5	5	5	3	5	5	5	1	4	5	1	3	5	5	4	6	6	3	4	2	2	3	1	4	4	6	5	5	6	5
1	15	1	3	5	5	5	5	5	5	5	5	1	1	4	4	4	4	4	2	2	2	4	2	2	4	2	5	5	5	5	1	5	1	6	3	6	6	6	6	6	6	6	6	6	6	6	6	6	6
1	15	1	3	5	4	4	5	4	2	2	3	3	3	4	4	3	3	3	4	3	4	5	2	2	4	3	3	4	3	3	3	5	3	1	3	3	1	1	4	4	3	1	6	6	4	3	3	3	4
1	15	1	3	5	5	4	5	5	5	4	5	2	3	4	4	4	4	3	4	4	5	5	3	5	4	4	4	5	4	3	5	5	2	3	3	6	3	4	2	2	4	2	5	5	3	2	3	3	4
1	15	1	3	5	5	3	5	5	5	3	4	4	4	4	4	3	4	5	5	3	2	4	4	5	5	5	4	5	4	4	5	5	4	3	4	3	5	3	2	2	2	1	2	2	4	4	5	6	6
1	15	1	3	5	5	5	5	5	5	5	5	4	5	4	4	4	4	4	5	4	4	4	5	5	5	5	4	4	5	5	5	5	5	6	6	6	6	6	1	3	3	1	5	5	6	4	6	6	5
1	15	1	3	5	5	3	3	4	2	3	2	2	4	5	4	3	4	2	3	3	4	3	4	5	1	4	1	1	1	3	1	1	2	3	2	4	4	4	2	3	2	1	1	2	2	1	1	1	3
1	15	1	3	5	5	3	5	4	1	3	5	3	2	3	5	4	3	4	2	3	4	5	3	3	4	3	6	4	3	4	3	4	3	2	2	4	3	3	2	3	3	2	3	2	6	5	5	5	5
1	15	1	3	5	4	2	5	3	2	3	3	3	4	3	5	3	3	4	5	5	5	5	4	5	2	3	4	4	5	3	2	4	1	3	5	6	6	5	3	4	6	4	6	6	3	1	3	3	1
1	15	1	3	5	5	5	5	5	5	5	5	1	1	4	5	4	4	5	5	4	5	5	1	2	2	3	5	5	5	4	1	4	6	5	6	6	5	4	1	2	2	1	3	2	1	2	3	2	2
1	15	1	3	5	5	2	5	4	2	4	3	5	5	5	5	5	5	2	5	4	3	4	5	5	3	3	4	4	1	3	3	3	1	3	6	6	5	5	1	1	1	1	1	1	6	3	4	5	5
1	16	1	3	5	5	5	4	4	4	5	5	1	2	2	1	2	1	2	1	2	1	2	5	4	1	4	1	2	2	1	4	2	6	5	4.9757	5	6	5	6	6	5	4.02626	6	5	5	5	5	5	5
1	16	1	3	5	5	5	5	5	5	5	5	1	1	4	1	1	4	1	1	1	1	1	5	3	2	5	3	2	1	1	5	2	4	4	4	6	5	4	4	5	6	4	6	6	4	5	4	5	5
2	16	1	3	5	3	2.90384	2.38058	4	2	3	4	3.02465	3	3	2	4	5	2	5	2	4	2.04922	2.68942	5	3	1	2	4	2	4	4	4	3	4	2	3	5	2	4	5	2	1	5	4	2	4	3	5	3
1	16	1	3	5	4	4	3	3	2	2	3	2	1	2	3	4	3	3	2	2	4	4	1	3	2	2	2	3	2	4	3	4	2	3	5	4	3	3	2	3	2	4	3	5	3	4	3	2	2
1	16	1	3	5	5	5	5	5	5	5	5	1	1	3	3	4	4	3	4	3	4	2	1	1	3	2	3	3	3	4	2	3	5	5	5	5	5	5	1	1	1	1	1	1	6	6	6	6	6
2	16	1	3	5	5	4	5	4	3	4	5	2	4	3	3	2	4	3	3	3	3	5	4	5	2	5	2	4	5	4	4	3	5	4	4	6	4	4	1	1	1	1	3	1	5	5	5	5	6
1	16	1	3	5	5	5	5	5	4	5	4	2	2	4	3	4	3	3	4	3	4	3	2	1	5	5	4	5	5	5	5	5	6	6	6	6	6	5	2	3	2	4	5	5	4	4	4	3	4
1	16	1	3	5	5	3	5	4	1	3	5	3	4	3	4	4	3	4	5	3	5	5	5	5	5	3	4	4	4	3	4	5	3	2	2	2	1	1	6	4	4	3	6	6	4	3	5	3	3
2	16	1	3	5	5	5	5	4	4	5	5	4	4	3	4	4	3	4	4	3	3	5	4	3	4	2	3	4	4	2	3	2	4	4	5	5	5	4	3	4	4	1	4	3	3	3	3	4	4
1	16	1	3	5	5	4	4	3	2	2	3	2	3	4	4	3	4	3	4	4	2	4	4	2	2	4	5	4	5	4	4	3	4	3	2	4	5	5	1	4	2	1	5	5	2	6	5	4	5
1	16	1	3	5	2	4	5	5	2	2	5	4	4	4	4	4	3	4	4	4	5	5	5	5	4	5	4	4	3	1	5	4	4	4	4	3	4	4	3	3	3	2	3	3	4	3	4	4	4
1	16	1	3	5	5	4	5	4	4	3	5	4	4	4	4	3	2	3	4	4	4	4	4	5	5	4	5	4	4	4	3	4	4	3	4	4	5	5	3	4	4	3	4	4	3	3	4	4	3
2	16	1	3	5	2	1	5	5	1	2	5	1	1	2	5	3	3	2	3	1	1	5	5	5	3	1	4	5	5	3	5	3	5	3	1	5	5	5	4	4	1	1	4	2	1	1	1	2	3
1	16	1	3	5	5	5	5	5	5	5	5	1	1	5	5	5	5	5	4	4	4	3	3	3	3	3	3	3	3	3	3	4	1	1	3	1	6	3	5	6	3	1	6	1	1	1	1	1	2
2	17	1	3	5	5	2	3	4	2	1	2	3	2	1	1	1	5	1	2	2	4	4	3	5	3	4	2	3	5	1	5	1	6	6	6	5	4	5	6	4.10394	1	1	3	3	6	6	4	6	6
2	17	1	3	5	5	4	5	5	2	5	5	4	2	2	3	4	1	2	3	4	3	2	3	1	5	1	5	3	5	2	3	5	4	4	4	6	6	6	4	4	4	1	4	6	4	4	4	4	4
1	17	1	3	5	4	3	5	4	3	3	4	3	2	3	3	3	3	4	2	2	4	4	3	3	4	4	4	4	3	2	5	4	4	3	4	5	4	4	3	3	4	3	4	5	4	3	4	3	3
1	17	1	3	5	5	3	5	3	2	4	3	3	4	3	3	4	2	4	3	4	4	3	3	4	2	4	5	3	3	2	5	5	5	3	4	5	3	5	4	5	4	4	6	6	2	6	6	2	4
1	17	1	3	5	5	3	5	5	3	3	5	3	3	2	4	3	4	5	4	2.9222	2	2	2.46516	3	4	3	4	3	3	3	5	3	3	2	3	4	3	3	5	5	4	2	5	5	2	3	4	4	4
2	17	1	3	5	5	4	5	4	4	4	5	3	4	4	4	5	4	3	5	4	4	3	5	5	4	5	2	5	4	4	2	3	6	5	5	6	5	5	5	2	3	1	2	3	6	5	6	6	5
2	14	0	3	5	5	5	3	5	5	5	5	3	5	3	2.8044	2.90456	4	3	1	3.30858	4	4	4	2	4	4	2	2	3	2	4	2	4	4	4	6	1	3	1	2	4	4	5	5	4	4	4	5	4
1	14	0	3	5	5	5	5	5	4	4	5	3	3	4	4	3	4	4	4	4	3	5	3	5	4	3	1	3	4	3	5	5	5	3	3	4	3	2	1	1	4	2	4	4	6	6	6	6	6
2	14	0	3	5	5	4	5	5	5	4	5	2	5	4	4	4	3	4	5	4	5	5	5	5	5	5	4	5	5	5	5	5	6	6	5	6	6	6	1	1	1	1	2	1	6	5	6	6	6
1	14	0	3	5	5	5	5	5	4	5	5	1	4	5	5	4	4	4	4	4	4	5	5	5	4	5	5	5	5	5	5	1	6	1	1	1	1	1	2	2	4	2	1	6	5	1	6	1	1
2	15	0	3	5	5	4	5	4	4	4	5	3	2	1	1	2	2	1	2	1	1	5	3	1	4	3	1	2	1	3	2	5	5	5	4	6	3	5	4	3	2	2.98034	3.26963	3	4	3	3	4	5
1	15	0	3	5	5	2	5	5	2	3	5	1	1	2	1	2	2	2	1	2	1	3	5	5	5	3	5	5	1	2	3	5	4	2	5	4	3	3	5	2	4	1	4	6	4	2	4	5	5
1	15	0	3	5	5	3	5	5	2	5	5	1	5	4	1	1	4	4	4	4	4	4	2	4	4	3	2	4	4	2	1	2	2	2	2	2	2	2	6	6	2	3	6	6	2	2	2	2	2
1	15	0	3	5	5	5	5	5	2	2	5	2	2	2	2	4	2	2	2	2	5	4	2	4	2	4	1	2	5	2	5	5	3	2	2	2	1	3	3	5	6	2	6	6	2	2	2	3	3
1	15	0	3	5	5	4	5	5	5	3	5	2	1	2	3	4.19148	2	1	1	1	2	1	4	5	1	5	2	1	1	1	2	1	4	3	3	4	3	2	4	5	4	5	4	6	2	2	2	2	2
1	15	0	3	5	5	5	5	5	3	5	5	1	3	2	3	1	3	3	2	4	3	1	1	3	3	1	3	3	5	3	2	5	2	1	1	1	6	1	4	3	4	1	6	6	2	2	2	2	5
1	15	0	3	5	5	5	5	4	4	4	4	2	2	3	3	4	3	2	2	2	2	5	4	5	4	3	2	4	4	4	5	5	3	2	2	2	2	2	3	3	3	3	4	4	3	3	3	3	3
2	15	0	3	5	5	4	5	4	3	5	5	2	2	3	3	5	5	4	4	3	5	3	4	5	2	3	4	4	3	3	5	4	4	3	4	4	3	3	3	4	4	3	3	5	3	3	3	3	2
2	15	0	3	5	5	5	5	5	3	5	1	3	2	3	3	3	4	3	2	3	2	5	5	5	2	3	1	2	2	1	3	5	5	3	4	6	1	3	2	1	2	1	4	5	5	3	5	4	4
2	15	0	3	5	5	5	5	4	3	5	5	3	4	3	3	3	3	3	3	3	4	3	4	5	4	5	4	3	3	3	2	3	4	3	5	4	1	4	3	3	3	2	3	4	3	3	3	4	4
2	15	0	3	5	3	3	2	1	3	3	2	3	5	3	3	2	3	3	3	3	3	3	3	3	3	3	1	4	4	3	2	5	5	4	6	3	1	1	6	6	1	3	4	6	2	4	3	6	6
1	15	0	3	5	5	3	5	3	3	5	4	1	2	4	3	4	3	2	3	4	4	5	3	4	5	3	3	4	5	3	2	5	4	2.16879	4	1	3.06682	4	5	4	5	6	6	6	1	1	1	1	1
1	15	0	3	5	5	5	5	5	2	3	5	3	4	4	3	3	3	4	3	4	4	5	2	5	1	5	4	2	5	2	5	3	2	3	3	4	1	1	5	6	4	5	6	6	3	1	2	1	1
1	15	0	3	5	5	5	5	5	5	5	5	3	3	2	4	2	3	3	2.29977	4	4	3	5	5	4	5	2	4	3	2	3	4	3	3	3	3	3	2	4	5	4	2	4	6	4	3	3.21855	3	3
1	15	0	3	5	5	5	5	5	5	5	5	3	3	3	4	3	4	3	4	3	3	5	2	5	5	3	2	5	5	3	5	5	4	2	2	4	2	2	4	3	3	3	4	6	3	3	4	4	3
1	15	0	3	5	5	4	5	5	3	5	5	2	3	3	4	4	3	2	4	4	5	5	5	5	2	5	2	5	5	5	5	5	3	1	1	2	1	2	2	3	2	1	3	2	2	6	5	4	4
1	15	0	3	5	2	2	5	4	2	2	2	1	2	4	4	5	3	3	4	3	5	4	5	2	4	4	4	3	3	4	5	4	1	1	6	2	2	1	4	4	4	6	6	6	1	1	1	1	1
1	15	0	3	5	5	4	5	5	2	4	5	3	4	4	4	2	3	3	2	3	4	1	5	5	5	3	5	5	4	3	1	2	4	2	4	2	2	2	3	2	3	1	4	4	3	2	3	3	3
1	15	0	3	5	5	5	5	5	5	5	5	4	4	5	4	3	3	4	4	4	4	4	5	5	3	3	3	4	5	3	5	5	4	2	2	6	5	3	3	3	2	3	5	5	4	3	3	4	4
1	15	0	3	5	5	5	5	5	3	5	5	2	3	3	5	3	3	3	3	4	4	4	3	4	5	4	2	3	3	1	5	2	3	3	3	4	3	3	6	6	6	6	6	6	3	3	3	3	3
2	16	0	3	5	5	1	3	5	5	5	5	1	1	1	2	3	2	2	3	1	2	3	2	5	3	2	1	1	1	4	1	5	3	2	2.61458	2	4	2.53743	5	3.1438	1	1	1	3	4	2	4	3	4
1	16	0	3	5	5	5	5	5	2	2	5	3	2	1	2	3	3	3	4	4	4	4	3	5	5	3	5	5	4	3	3	5	3	2	2	5	4	5	5	3	4	3	6	5	3	3	3	3	4
2	16	0	3	5	4	3	5	3	2	2	3	2	2	2	2	1	4	1	2	2	4	5	5	5	3	5	2	4	5	1	5	2	6	4	4	3	3.33554	3	3	2	1	1	4	3	3	2	3	2	2
2	16	0	3	5	2.24408	1	2	3	2	4	3	2	3	2	2	2	3	2	1	1	1	2	4	1	3	2	2	2.51416	3	5	3	5	2	3	2.79104	5	3	2	3	3.84059	4	2	4	3	2	4	3	6	3
2	16	0	3	5	5	4	5	4	3	5	5	3	2	3	2	2	2	2	3	1	2	1	3	5	1	1	2	1	2	1	1	2	4	4	5	6	2	5	2	2	1	1	3	3	2	3	3	3	4
2	16	0	3	5	5	3	5	3	3	2	4	3	2	3	2	4	4	2	4	3	4	4	3	2	4	3	2	4	4	5	3	3	3	2	4	6	3	4	3	4	2	3	3	4	5	4	5	4	4
2	16	0	3	5	5	4	4	5	3	5	5	3	2	3	2	3	2	1	2	1	2	3	5	5	5	1	3	5	5	3	2	5	2	3	2	3	4	3	4	3	5	3	4	3	3	2	3	4	4
2	16	0	3	5	5	5	4	5	4	5	5	2	3	3	2	3	1	2	4	3	4	5	5	5	5	4	2	4	4	4	3	3	5	4	3	3.79049	2	2	2	3	2	2	3	2	5	4	4	4	4
2	16	0	3	5	5	4	5	1	5	3	4	4	3	3	2	4	3	3	4	4	3	3	2	3	4	3	2	3	3	3	4	4	4	4	4	5	3.25591	4	4	4	3	5	3	4	3	4	5	3	4
2	16	0	3	5	5	3	5	5	5	5	1.14633	3	5	5	2	5	2	1	5	2	5	1	1	1	1	1	5	1	3	5	5	5	4	1	3.5828	6	6	1	2	4	1	6	6	6	1	2.26189	1	1	1
2	16	0	3	5	5	5	5	5	4	5	5	2	3	3	3	3	2	3	2	1	1	3	5	5	2	5	1	4	4	3	4	2	4	1	5	6	6	1	1	1	1	1	2	2	5	1	3	5	6
2	16	0	3	5	5	3	2	4	3	4	5	4	3	2	4	3	5	3	2	3	2	5	4	2	4	3	2	3	4	3	4	3	4	1	3	2.75563	2.335	2	3	2	2	1	2	4	4	3.37994	5	5	5
2	16	0	3	5	5	5	5	5	4	5	5	4	4	3	4	5	4	3	5	4	5	4	2	3	4	3	3	5	3	2	4	3	5	4	4	6	6	5	1	2	3	1	2	5	4	3	4	3	3
2	16	0	3	5	5	4	5	4	3	5	5	2	4	4	4	5	3	4	5	3	4	5	1	5	5	3	4	5	5	4	5	5	5	4	5	6	4	4	1	1	1	1	2	2	6	5	6	6	6
2	16	0	3	5	5	4	5	5	2.10636	5	5	3.09059	4	4	4	4	4	4	4	4	5	5	3	2	5	3	4	4	4	3	3	5	4	4	4	6	6	6	4	4	4	1	4	6	4	4	4	4	4
2	16	0	3	5	5	4	5	4	4	4	4	2	4	4	4	2	4	4	4	3	4	4	5	4	4	3	2	4	5	3	4	3	4	2	4	4.50112	3.54101	4	3	2	3	3	4	4	3	2	4	3	3
2	16	0	3	5	5	5	5	3	5	4	5	3	5	4	4	5	4	4	1.09023	5	4	4	1	2	4	2	4	5	5	4	1	5	6	4	4	6	4	3	1	2	2	1	1	4	6	4	6	5	6
2	16	0	3	5	5	5	5	5	5	4	5	1	5	4	4	3	4	4	4	5	3	5	3	5	5	3	2	5	3	4	5	5	4	4	4	4.62033	6	4.8477	3	4	1	3	2	1	6	4	4	4	4
2	16	0	3	5	5	5	5	4	4	5	5	1	5	4	4	4	4	3	5	5	5	5	5	5	5	5	4	5	5	5	2	5	4	4	5	5	5	5	1	1	1	1	5	5	6	5	5	5	5
2	16	0	3	5	5	4	1.64223	4	5	5	5	5	5	5	4	4	4	5	5	5	5	3	5	5	4	5	4	5	5	3	5	5	5	4	5.58878	6	6	5.58616	4	5	3	1	3	4	5	5	5	6	6
2	16	0	3	5	2	5	3	2	1	3	5	4	3	3	5	3	4	3	4	4	1	1	3	5	4	5	1	4	5	5	5	5	3	4	3	4	5	6	2	6	1	1.7394	3	4	4	1	3	4	3
1	16	0	3	5	4	4	1	1	2	1	1	3	4	4	5	3	3	4	4	5	4	3	2	5	5	5	2	4	5	2	5	5	5	4	5	3	2	4	5	4	2	1	3	4	4	1	5	5	4
2	17	0	3	5	5	5	5	5	3	4	5	4	5	5	1	3	1	3	5	3	5	5	3	3	5	4	1	5	3	5	5	5	4	6	6	4.99572	2	6	2	4	1	1	6	4	2	6	5	2	4
2	17	0	3	5	5	5	5	3	5	1.32851	1.12891	3	2	1	2	1	1	1	1	1	2	1	5	5	1	4	2	5	3	4	5	5	3	1	3	2	3	5	2	3	4	1	3	1	6	4	3	6	6
2	17	0	3	5	4	3	5	4	2	3	4	3	2	2	2	3	4	2	2	3	3	2	3	4	3	4	2	3	2	2	3	4	4	3	4	5	4	3	2	4	2	1	3	5	3	1	3	2	4
2	17	0	3	5	5	4	5	4	3	4	3	3	2	1	3	3	3	3	4	4	4	3	4	3	4	3	2	4	5	3	4	4	3	2	2	3	6	2	4	2	3	1	3	3	3	2	3	3	2
1	13	1	3	4	4	3	4	4	3	2	4	2	5	3	2	2	4	3	3	3	3	4	4	4	2	4	3	4	4	3	2	5	3	2	4	5	4	3	2	2	2	2	6	5	2	2	5	3	3
1	13	1	3	4	4	4	5	4	4	5	4	3	4	2	3	4	4	4	3	1	3	4	3	2	3	4	1	2	3	3	4	4	3	4	4.29648	6	4	6	4	3	4	4	3	4	3	4	4	3	5
1	14	1	3	4	4	2.86058	4	3	4	5	3	3.26464	3	3	3	3	2	2	4	2	3	4	1.69788	4	4	5	2	4	4	4	5	4	5	5	5	6	5	6	4	4	4	3	3	4	2	2	2	2	2
1	14	1	3	4	4	5	4	4	3	5	1.90865	3	2	3	4	3	2	3	3	4	3	3	4	4	2	4	4	4	3	2	5	3	4	3	4	5	5	4	5	5	4	3	4	3	3	4	4	3	4
1	14	1	3	4	4	2	4	4	4	4	4	2	4	3	4	3	3	3	4	3	3	4	4	4	4	4	4	4	4	2	4	3	4	4	4	5	3	3	4	4	4	4	4	4	5	4	5	4	4
2	15	1	3	4	5	1	2	2	2	4	1	3	3	5	1	3	5	5	4	5	1	1	5	4	2	3	1	4	4	3	2	1	4	4	5	6	5	6	1	1	1	1	2	1	4	3	4	3	4
1	15	1	3	4	3	4	4	4	3	4	3	2	3	2	2	3	3	3	3	4	4	3	2	3	4	2	3	3	4	4	3	5	3	3	3	4	4	3	2	2	3	1	4	1	3	3	3	3	3
1	15	1	3	4	4	2	5	4	2	4	5	4	4	3	2	2	4	3	4	3	2	4	4	5	2	4	4	4	4	4	4	4	4	4	4.74108	5	4.54285	5	1	3	2	1	4	4	5	3	5	5	4
1	15	1	3	4	4	3	5	3	1	2	3	2	4	3	2	2	2	1	2	1	2	4	3	2	4	3	4	3	5	3	1	3	5	3	3	5	2	2	6	6	6	6	6	6	1	1	1	1	1
1	15	1	3	4	4	2	4	4	2	4	5	2	4	4	2	3	3	2	3	2	3	2	4	5	4	4	3	2	2	2	4	2	6	3	2	2	2	2	3	3	2	2	2	2	4	3	2	2	2
2	15	1	3	4	1	4	3	2	1	3	4	2	4	4	2	3	3	2	4	2	3	4	4	3	4	3	3.5685	3	2	4	3	5	6	3	4	5	4	5	1	3	3	4	1	3	4	3	3	6	3
1	15	1	3	4	4	3	5	4	3	4	3	3	3	2	3	2	3	3	3	2	3	2	2	5	3	3	3	2	2	3	3	1	4	3	3	3.04103	2	2	4	5	4	3	6	6	4	2	2	2	3
1	15	1	3	4	3	2	3	3	4	3	3	2	3	2	3	2	3	2	2	2	1	4	1	1	4	3	4	3	2	4	3	5	4	1	2	5	4	3	6	5	5	4	6	5	3	1	2	3	3
1	15	1	3	4	4	4	5	3	3	2	3	2	2	3	4	4	2	3	3	4	5	4	4	5	5	4	1	4	4	3	5	5	3	4	4	4	5	4	4	3	5	3	5	4	5	3	4	4	3
1	15	1	3	4	4	4	3	3	3	2	3	3	4	3	4	3	4	2	4	3	3	2.8437	2	3	4	3	3	4	4	3	3	2	4	4	4	3.9256	3	3.51785	5	4	5	3	4	5	5	3	5	2	5
1	15	1	3	4	5	5	5	4	4	4	5	4	4	4	4	4	3	4	3	4	2	4	2	2	3	1	4	4	4	3	3	4	2	3	4	4	2	2	1	1	1	2	3	2	6	5	5	4	5
1	15	1	3	4	3	4	5	4	4	4	5	1	5	5	4	1	1	5	4	1	1	5	5	5	4	2	4	5	5	4	1	5	1	1	1	5	1	1	2	6	6	1	6	6	5	4	6	4	3
1	16	1	3	4	4	2.51584	5	4	5	4	4	2	2	1	2	1	3	2	3	1	1	2	3	4	2	5	2	2	1	2	4	3	5	5	5	4	4	5	4	4	4	1	6	6	6	4	5	6	6
2	16	1	3	4	3	2	3	4	3.70424	3	2	3	3	2	2	4	3	3	2	3	4	5	4	4	1	2	2	3	4	3	3	4	3	4	4	3	3	4	3	4	3.58922	5	6	4	3	4	3	3.42257	5
2	16	1	3	4	5	2	3	2	2	3	4	2	4	2	2	2	2	1	1	2	3	3	3	3	1	3	1	2	5	2	4	3	4	4	6	6	5	2	4	4	4	3	4	1	2	2	2	4	2
2	16	1	3	4	4	2	5	4	4	5	3	2	2	3	2	4	4	2	3	4	3	5	3	2	2	3	4	5	5	3	3	4	5	4	4	4	5	3	5	4	5	4	5	3	1	3	1	1	1
1	16	1	3	4	2	4	3	4	2	3	2	4	4	2	3	4	3	4	2	4	2	4	3	2	2	3	2	4	3	2	2	4	4	3	4	5	3	3	2	3	4	3	4	4	3	4	4	3	2
2	16	1	3	4	4	2	5	4	2	2	2	4	5	4	3	3	4	3	4	4	3	4	3	2	3	3	2	4	3	5	5	4	5	5	4	4	4	4	5	2	3	1	5	3	1	2	1	1	1
2	16	1	3	4	5	1	5	3	3	3	3	3	4	4	2.85557	3	4	3	5	1	4	2	3	1	5	1	2	4	3	3	1	1	5	6	5	5	6	6	1	3	3	1	6	5	6	6	6	6	6
1	16	1	3	4	3	3	4	3	2	4	1	2	4	2	4	3	2	3	2	2	5	2	1	4	4	4	2	3	4	3	4	1	4	4	2	3	4	2	3	3	2	1	6	3	5	3	4	3	4
1	16	1	3	4	4	5	5	5	4	3	4	3	3	4	4	4	3	5	4	4	4	5	4	5	5	5	3	4	5	4	4	5	3	4	4	3	4	3	2	3	3	1	2	4	6	3	6	5	5
1	16	1	3	4	4	3	5	3	2	4	4	1	4	4	4	2	2	4	4	4	4	4	4	4	4	4	4	4	4	3	3	3	2	3	3	3	1	3	5	5	4	3	4	4	3	3	3	3	4
2	16	1	3	4	5	4	3	4	4	5	5	5	5	5	4	4	5	4	3	4	5	3	2	2	5	3	3	5	4	1	2	3	3	4	5	5	4	3	4	5	5	3	4	4	3	2	1	2	3
1	17	1	3	4	5	2	5	2	1	2	4	2	2	2	2	2	4	3	4	2	2	5	5	5	5	5	4	4	5	3	4	5	3	3	5	4	4	3	2	5	3	2	5	4	4	2	3	4	5
2	17	1	3	4	3	3	5	3	2	3	2	3	2	4	3	3	4	2	3	3	4	4	4	3	4	4	2	3	2	4	2	3	3	3	2	5	3	3	2	3	3	1	5	4	2	1	3	4	4
2	17	1	3	4	4	3	5	4	2	3	5	4	4	3	4	2.59588	3	4	4	4	3	5	5	5	4	5	3	5	5	5	5	5	3	4	5	6	3	4	4	4	4	5	6	6	4	1	3	3	3
1	17	1	3	4	4	4	4	4	4	4	4	2	2	4	4	4	4	4	4	4	4	4	3	3	4	3	3	4	3	4	3	4	5	4	4	3	4	4	2	3	3	2	3	3	3	4	3	4	3
2	17	1	3	4	2	2	5	2	2	2	2	4	3	4	4	1	4	3	4	4	3	4	5	3	2	2	4	5	4	3	2	3	4	4	4	6	4	4	4	3	4	2	4	4	4	3	4	4	3
1	17	1	3	4	4	3	4	3	3	3	3	4	4	4	4	4	4	4	4	4	4	4	3	3	4	3	4	4	3	4	3	4	4	4	4	4	4	5	4	4	4	3	4	5	4	4	4	4	4
1	18	1	3	4	4	1	4	3	1	3	3	3	3	3	3	3	4	4	2	2	3.46834	2	3	3	3	3	2	3	5	3	1	3	4	2	5	3	2	3	4	4	4	2	6	6	6	6	4	4	1
1	18	1	3	4	4	4	5	4	2	3	4	2	2	2	4	2	2	2	3	2	2	3	4	5	3	4	2	3	2	3	3	4	3	2	3	4	3	3	2	2	2	1	2	3	4	2	4	4	5
1	13	0	3	4	4	3	5	4	4	3	2	2	4	3	4	2	2	2	4	4	4	4	5	4	4	4	2	4	4	3	4	4	2	1	2	2	1	1	2	2	2	2	2	4	5	2	4	4	5
1	14	0	3	4	4	4	5	4	4	2	5	4	3	3	2	2	3	2	3.36435	2	4	3	4	4	3	2	4	3	3	4	4	5	5	2	4	5	4	4	4	5	4	2	4	4	5	3	4	5	5
1	14	0	3	4	4	4	5	5	3	3	5	1	1	3	3	3	3	3	3	3	3	3	4	4	3	3	1	3	3	5	1	4	1	1	1	1	1	1	6	6	6	5	6	6	1	1	1	1	1
2	15	0	3	4	4	3	5	5	2	3	3	1	1	2	1	1	2	1	2	3	3	3	4	4	4	5	3	4	3	4	5	3	6	5	4	6	4	5	1	3	2	1	4	4	4	3	4	4	3
1	15	0	3	4	5	5	5	4	4	5	5	2	2	2	2	2	2	2	4	1	2	4	4	2	3	3	1	3	5	1	3	3	6	1	2.23738	1	5	3	6	6	6	5	6	5	1	1	1	1	2
1	15	0	3	4	4	4	5	5	4	4	5	1	4	2	2	4	4	4	4	3	4	5	5	5	4	3	4	4	4	3	5	1	4	2	4	2	2	2.37034	2	3	4	2	3	5	5	5	5	4	5
1	15	0	3	4	1.87071	4	1.10309	1.63005	4	4	1.1848	4	2	4	2	3	2	4	4	3	4	5	4	5	4	4	2	5	5	3	5	5	4	2	1	2	1	2	4	5	6	3	6	4	2	2	2	3	2
2	15	0	3	4	4	4	4	5	4	3	5	2	2	2	3	2	3	1	2	1	5	5	3	5	5	5	4	4	5	5	5	5	3	6	4	6	5	3	3	2	2	2	3	4	6	4.04352	4	3	5
2	15	0	3	4	5	3	5	4	2	4	4	3	3	2	3	3.50673	2	3.18374	3	2	3	2	2.37318	4	4	5	2	2	3	2	4	4	4	3	4	6	3	4	3	3	3	2	4	3	4	2	4	4	3
1	15	0	3	4	5	4	5	5	4	4	5	1	4	3	3	4	3	4	3	3	3	3	4	5	1	5	3.43648	3.10125	2	2	5	5	4	3	4	3	4	3	5	4	3	1	3	5	4	4	4	3	4
1	15	0	3	4	5	4	5	5	3	3	3	3	3	4	3	2	4	4	2	2	4	4	2	4	4	4	4	5	2	2	5	5	5	1	2	5	6	5	2	2	2	2	3	3	5	3	5	5	4
2	15	0	3	4	3	2	5	3	3	3	3	2	4	3	4	4	3	2.64467	4	3	3	4	4	4	4	4	2	3	4	3	2	3	4	3	4	6	4	4	3	4	4	3	5	4	2	4	3	3	3
1	15	0	3	4	5	3	5	3	4	4	4	3	3	4	4	3	2	3	4	4	4	5	5	5	3	3	2	3	2	3	5	2	3	3	4	4	3	3	3	4	4	3	5	4	3	4	4	4	4
1	15	0	3	4	4	3	5	5	3	5	3	4	3	4	4	3	3	3	4	4	4	5	4	5	3	3	3	4	5	3	3	5	3	1	3	2	1	1	2	3	2	5	4	4	5	3	4	3	4
1	16	0	3	4	4	4	5	4	2	5	5	2	3	2	2	3	2	2	1	3	2	5	5	4	5	5	1	4	5	3	5	5	2	3	3	3	3	3	5	5	5	3	3	1	6	6	6	6	6
2	16	0	3	4	3	2	4	3	2	4	3	2	4	2	2	3	2	4	4	4	4	4	3	4	4	4	2	2	5	3	5	2	3	4	4	5	6	4	2	2	2	2	4	4	4	4	3	4	3
2	16	0	3	4	4	4	5	4	3	4	3	2.79577	4	3	2	3	2	3	2	3	3.16859	3	3	2.60517	3	3	4	2.04954	5	1	5	5	3	3.12374	4	3	4	4	6	6	6	6	6	6	6	4.09678	3	6	5
2	16	0	3	4	5	4	5	5	2	4	5	2	5	4	3	4	4	4	5	4	5	3	4	4	5	4	2	3	4	4	3	5	4	4	4	5	4	5	2	3	3	2	4	5	4	3	5	4	5
2	16	0	3	4	5	4	5	5	2	4	5	2	5	4	3	4	4	4	5	4	5	3	4	4	5	4	2	3	4	4	3	5	4	4	4	5	4	5	4	4	4	3	5	5	4	4	4	5	4
2	16	0	3	4	5	5	5	4	4	5	5	3	5	3.03114	4	3.22937	3	3	3	2	3	4	3	4	2	3	2	3	4	2.89904	3	4	3	2	3	2	4	3	4	6	6	1	5	6	4	3	3.77411	4	4
1	16	0	3	4	4	4	5	4	4	3	5	3	2	3	4	3	3	3	3	4	4	3	4	4	4	3	4	3	2	3	3	3	2	1	2	2	1	1	4	4	5	5	5	5	1	2	3	2	3
2	16	999	3	3	4	3	3	3	4	3	2	3	2	3	3	2	3	4	2	3	4	3	3	4	3	3	2	3	3	4	3	4	3	2	5	4	3	4	6	5	3	4	5	3	3	4	3	4	3
2	16	999	3	3	2	2	5	4	5	5	5	2	2	3	3	3	3.6588	3	3	3	3	3	3	5	5	5	2	1	1	4	5	2	6	4	5	6	4	4	3	4	5	3	6	6	6	4	6	6	6
2	14	1	3	3	3	1	4	2	1	4	4	4.75312	1	1	1	1	1	1	2	3	2	2	4	1	4	2	1	1	1	2	5	1	4	1	1	4	4	4	5	5	5	6	5	5	1	1	1	1	1
2	14	1	3	3	5	5	4	3	4	4	3	4	2	3	1	3	1	4	5	2	1	3	5	2	5	4	5	5	3	2	4	2	1	3	2	3	3	2	3	2	3	2	3	1	2	4	3	3	3
1	14	1	3	3	3	3	4	3	3	4	3	3	2	3	2	3	2	3	2	3	3.34862	3	2.90041	3	2	3	2	4	3	3	2	3	4	3	3	2	2	2	4	5	3	4	3	6	3	2	4	3	5
1	14	1	3	3	2	1	2	3	4	3	2	5	4	3	2	3	4	5	4	3	2	3	2	1	4	3	2	3	4	3	2	5	5	5	4	5	4	5	2	2	2	2	6	2	5	5	4	5	4
1	14	1	3	3	4	2	4	3	2	4	3	4	3	2	3	3	3	2	3	2	3	4	3	3	2	2	4	2	4	3	2	2	3	4	3	4	3	4	4	3	4	3	5	5	2	3	3	4	5
1	14	1	3	3	3	3	4	2	3	3	3	3	3	3	3	4	3	2	4	3	4	4	3.00434	4	4	3	3	4	5	5	3	4	3	2	4	3	5	5	4	4	3	5	2	6	3	2	3	4	3
1	14	1	3	3	3	3	5	4	3	3	5	2	4	3	3	3	4	4	3	4	5	4	2	3	4	4	3	3	3	2	4	3	3	3	4	3	3	5	1	3	2	1	4	6	6	6	4	4	3
1	14	1	3	3	3	2	5	2	1	2	3	2	2	4	3	2	4	3	4	3	3	4	3	2	4	3	3	4	3	3	3	4	1	1	1	2	1	3	6	5	5	1	6	6	1	1	1	2	2
1	14	1	3	3	4	4	4	2	3	4	3	4	3	4	4	4	4	4	4	4	4	4	4	4	4	4	2	3	3	3	5	5	4	4	4	3	3	3	3	3	3	3	3	4	5	4	4	4	4
1	14	1	3	3	2	4	5	3	2	2	5	3	4	5	5	5	2	4	5	5	4	4	4	4	5	4	2	5	5	5	5	5	4	4	4	4	5	4	5	1	1	2	6	5	5	2	3	4	4
1	15	1	3	3	4	4	4	4	3	4	2	1	1	1	1	1	2	1	1	2	5	1.96194	4	5	5	5	3	5	1	3	5	5	3	3	4	3.31703	3	2	5	4	6	3	1	2	4	1	4	3	4
2	15	1	3	3	3	5	3	3	1	3	5	1	1	1	1	1	1	1	1	1	1	5	1	1	3	1	1	1	5	1	1	3	6	1	1	4	1	3	6	4	4	6	2	6	6	6	1	1	1
1	15	1	3	3	2	3	5	5	3	2	3	2	3	3	2	4	3	5	3	2	3	3	4	5	2	4	3	3	3	1	5	5	3	3	4	6	5	4	1	4	6	3.51829	6	5.81272	4	3	4	3	2
1	15	1	3	3	3	3	2	2	4	4	3	3	2	3	3	3	4	4	4	3	4	3	2	3	3	3	4	4	4	3	3	4	4	4	4	5	4	5	4	5	5	4	5	2	3	3	4	3	3
1	15	1	3	3	3	3	3	2	2	2	3	3	3	3	3	3	4	3	4	3	4	3	2	3	4	3	3	3	4	4	3	4	3	4	4	3	4	3	4	4	4	4	4	4	4	3	4	3	4
1	15	1	3	3	3	2.43764	5	5	4	5	5	3	4	3	3	4	1	4	3	3	4	5	5	5	5	5	5	5	5	5	5	5	4	5	6	6	6	6	3	5	3	1	6	6	4	4	4	5	5
1	15	1	3	3	3	3	5	2	2	3	4	2	3	4	3	4	4	4	4	4	4	4	4	2	2	3	3	3	4	2	3	4	6	5	5	5	4	6	3	2	3	1	2	4	6	5	4	6	5
1	15	1	3	3	3	3	5	5	5	5	5	3	4	4	3	3	4	4	3	5	3	3	2	3	4	3	1	3	3	3	3	3	6	1	3	1	1	1	3	4	3	4	6	6	1	1	1	1	3
2	15	1	3	3	3	2	5	5	5	5	5	3	4	4	3	4	3	4	3	4	3	4	5	5	5	5	5	5	5	5	5	5	6	6	6	6	6	6	6	5	6	3	6	4	5	4	5	5	4
1	15	1	3	3	2	3	2.27216	3	2	3	3	4	3	5	3	4	3	4	3	4	3	4	3.24678	1	3	2	2	3	2	3.30977	3	2	3	4	5	4	6	6	1	2	2	3	6	3.76203	6	4	6	4	6
1	15	1	3	3	4	4	5	4	4	4	5	5	5	2	2.0546	1.96914	5	5	5	5	1.65419	4	5	4	2	4	5	5	5	5	1	5	5	6	6	5	6	5	1	2	3	2	3	6	5	4	5	5	4
2	15	1	3	3	5	4	5	1.41759	4	4	5	3	3	3	4	3	2	3	3	2	3	3	2	3	4	3	4	4	3	2	2	3	5	5	4	3	3.08417	2	1	1	1	1	1	4	6	5	6	5	5
1	15	1	3	3	3	4	4	5	3	4	3	4	4	3	4	3	3	4	4	4	5	4	4	3	4	3	4	4	5	4	5	4	3	3	4	4	3	3	4	4	3	4	5	6	4	4	4	3	4
1	15	1	3	3	3	3	5	4	4	4	4	2	2	4	4	4	4	4	4	4	4	5	4	4	2	3	4	4	4	4	1	5	4	5	5	4	5	5	2	4	5	3	5	5	3	3	4	3	3
1	15	1	3	3	4	3	5	3	4	3	2	2	3	4	4	3	3	2	4	3	2	4	3	2	4	1	3	4	4	3	5	5	4	5	4	6	3	4	4	5	4	3	5.12237	5	2	2	3	5	3
1	15	1	3	3	4	3	4	4	4	2	2	3	4	4	4	2	2	2	3	3	3	4	2	2	3	3	2	4	4	2	2	4	4	4	5	5	4	5	3	3	3	2	4	4	4	4	4	5	4
1	15	1	3	3	3	2	4	4	2	2	3	2	4	4	4	3	2	2	4	4	3	3	2	3	2	2	5	4	4	4	2	3	4	3	5	6	4	2	3	4	4	2	6	6	5	4	5	4	4
2	15	1	3	3	2	3	3	2	1	1	3	4	2.12144	3	5	3	4	3	4	3	4	5	3	2	3	4	1	2	4	3	1	3	3.99789	5	4	4	3	3	2	3	2.30525	2	4	4	3.40904	4	3	5	4
2	16	1	3	3	2	5	5	4	2	3	5	2	4	4	2	3	3	3	4	3	4	4	5	5	4	3	4	4	3	3	3	5	6	5	6	6	6	6	5	3	4	5	6	6	3	4	2	2	2
1	16	1	3	3	3	4	5	4	4	3	1.85693	2	2	3	3.452	2	3	2	3	2	3	1	3	4	2	4	2	2	2	1	4	1	3	4	3	4	5	3	3	2	3	3	2	4	2	3	2	3	2
1	16	1	3	3	3	2	3	2	4	1	2	3	5	2	3.11775	3.71496	1	2	3	5	4	3.00468	2	2	3	3	1	2	2	3	2	3	4	2.61473	2	2	2	4	4	3	4	4	5	4	3	4	2	3	3
1	16	1	3	3	3	3	3	3	2	3.28768	2	3	2	2	3	4	3	3	4	3	2	3	3	3	4	3	2	3	3	2	2	3	4	4	4	4	4	5	3	3	3	3	3	3	3	3	3	3	3
1	16	1	3	3	3	3	2	2	2	2	3	4	3	3	3	4	4	4	3	2.59006	4	3	2	3	3	2	2	4	4	3	2	5	4	3	3	3	3	3	4	5	3.7473	3	4	4	3	3	3	3	3
2	16	1	3	3	4	4	5	3	4	2	5	2	1	4	3	2	4	3	5	4	4	4	4	5	3	3	5	5	2	1	5	2	6	3	4	6	5	6	4	4	4	3	6	4	2	3	2	1	1
1	16	1	3	3	4	3	5	5	2	5	5	4	4	3	4	2	2	3	2	3	2	4	4	3	4	4	4	4	3	2	2	3	6	1	4	4	3.38438	3.25138	2	4	1	5	2.59366	2	6	1	5	6	3
1	16	1	3	3	3	3	3	3	4	2	4	3	4	3	4	4	3	4	3	3	4	4	3	3	5	2.32768	3	4	5	4	3	4	5	5	5	5	5	5	3	3	3	3	3	4	4	4	4	4	4
1	16	1	3	3	5	3	5	3	4	4	4	4	3	4	4	4	5	4	4	4	2	5	5	5	3	3	2	5	4	4	2	5	2	2	2	6	2	2	2	1	1	1	4	2	3	2	2	3	3
1	16	1	3	3	3	4	5	3	4	4	4	2	4	4	4	4	4	4	4	4	4	4	2	2	4	2	4	4	4	3	4	3	1	1	5	3	1	1	6	6	5	6	6	6	2	1	2	1	2
1	17	1	3	3	2	3	4	4	2.81304	2	5	3	2	2	2	3	3	4	4	3	3	2.99966	4	2	3	3	4	3	2	2	2	3	4	3	5	5	4	3	5	3	3	3	4	5	3	2	3	3.55623	4
1	17	1	3	3	3	5	4	4	4	4	5	3	2	2	3	3.61154	2	3	3.59615	2	3.75558	3	4	4	3	4	2	3	2	2	4	2	2	3	3	2	3	2	2	2.52109	3	2	2	2	3	3	2	2	2
1	17	1	3	3	5	2	5	4	4	3	4	2	3	3	3	2	2	4	4	3	2	4	3	3	4	4	2	4	3	4	3	4	3	4	4	3	3	3	3	3	3	4	5	5	4	3	3	4	4
1	17	1	3	3	3	3	5	2	2	3	4	2	3	4	3	4	4	4	4	4	4	4	4	2	2	3	3	3	4	3	3	3	4	4	3	4.64547	4	4	1	2	3	1	5	2	6	4	5	5	5
2	17	1	3	3	3	2	3.10638	3	3	4	3	4	5	4	5	5	5	3	4	5	4	3	4	1	4	1	4	5	3	5	1	4	3	5	4	6	5	4	4	4	4	5	3	2	6	3	6	5	4
2	18	1	3	3	5	5	4	3	4	4	3	4	2	3	1	3	1	4	5	2	1	3	5	2	5	4	5	5	3	2	3	4	5	3	3	5	3	3	3	2	3	4	3	2	3	4	3	6	4
1	18	1	3	3	3	4	4	2	3	2	2	3	3	3	3	2	4	4	3	3	2	5	4	5	4	3	4	4	4	3	4	5	4	4	4	4	3	3	4	4	3	4	4	5	3	2	3	3	2
1	18	1	3	3	3	3	5	4	1	4	4	3	3	2	4	4	4	4	4	3	4	2.12494	3	3	3	3	4	4	4	4	2	4	4	4	4	4	5	4	3	4	4	3	4	5	5	2	3	4	4
2	999	1	3	3	2	3	3	2	3	2	3	4	4	2.9151	3	2	3	4	2	3	3	4	3	2	2.25652	2.92025	3	4	3	5	3	4	3	4	4	3	2	3	1	4	4	2	4	4	5	5	3	4	4
1	999	1	3	3	3	3	4	4	3	3	3	4	4	4	3	3	3	4	4	4	4	4	5	3	4	3	3	4	4	4	5	4	5	4	5	4	5	4	6	4	2	3	2	4	2	4	3	2.86116	2
1	13	0	3	3	4	4	5	4	3	3	4	4	5	4	3	4	4	5	5	4	3	4	5	5	3	2	3	3	4	2	5	5	2	1	3	2	3	3	2	1	4	3	3	4	4	2	5	3	5
1	13	0	3	3	5	3	3	4	3	5	4	2	4	4	4	4	4	3	4	3	4	1	1	2	2	2	2	3	4	5	5	3	2	1	1	3	1	2	3	4	5	2	6	6	4	4	5	4	5
1	14	0	3	3	3	4	5	5	1	4	5	5	2	2	1	3	1	3	3	3	1	5	3	5	5	3	2	2	3	5	5	5	5	4	2	2	3	1	2	2	3	1	6	5	2	1	2	3	4
1	14	0	3	3	4	4	5	4	4	5	3	3	4	4	3	3	3	3	4	3	3	4	5	5	5	5	4	5	5	5	4	5	2	2	2	2	2	2	2	2	2	2	2	2	3	3	3	3	4
1	14	0	3	3	5	4	5	5	3	4	5	4	5	3	4	4	4	4	4	3	4	2	3	3	5	3	4	5	5	4	5	4	3	1	4	3	3	1	5	5	5	4	6	6	2	1	3	3	5
1	14	0	3	3	2	4	5	4	4	3	4	3	4	4	4	3	2	4	4	4	3	5	5	5	5	5	4	4	4	4	5	5	3	4	5	6	2	3	4	4	3	1	3	5	5	3	3	6	4
2	15	0	3	3	1	2	5	5	5	2	5	1	1	1	2	1	2	2	3	1	3	1	4	4	5	3	5	4	5	4	2	5	3	4	3	2	4	3	3	3	2	2	3	4	4	3	3	3	2
2	15	0	3	3	3	4	3	3	4	3	2.742	3	3	3	3	4	3	2.91624	3	3	4	4	3	2	4	3	2	4	3	3	4	4	4	4	5	4	4	4	4	4	2	3	4	4	3	3.25174	4	4	4
1	15	0	3	3	3	2	1.27936	5	3	4	5	3	4	3	3	4	4	4	4	3	4	5	5	5	4	5	3	4	4	3	5	5	3	1	3	3	4	3	1	3	1	1	3	3	6	5	6	5	5
2	15	0	3	3	4	4	2	2	1	1	3	1	4	4	3	5	5	3	2	3	2	5	3	5	5	3	1	3	5	2.40813	2.6171	4	2	3	3	5	6	5	1	4	3	6	5.14964	6	4	2	3.17351	2	2
2	15	0	3	3	3	3	5	5	5	5	5	5	5	4	3	2.76034	3	5	3	3	4	3	2	3	3	4	3	3	4	3	2	3	5	6	6	6	5	6	6	4	4	2	4	5	6	5	4	6	6
1	15	0	3	3	5	4	5	4	4	3	5	2	3	3	4	2	3	3	3	3	2	1	3	5	3	4	4	3	3	3	4	5	1	1	2	3	1	1	1	2	4	1	6	6	1	1	1	2	2
2	15	0	3	3	3	4	1	4	3	3	3.09238	3	4	3	4	2	3	2	4	2	4	3	5	4	1	4	2	3	2	3	5	2	4	2	3	4	3	2	4	4	4	1	2.36597	2	2	2.66991	4	3	1
2	16	0	3	3	2	3	3	3	3	2	5	4	3	2	2	2	2	3	4	2	2	2	3	2	4	4	4	2	3	3	3	3	3	4	4	4	4	3	2	3	3	1	4	5	2	1	3	3	4
2	16	0	3	3	4	2	3	3	4	3	4	2	3	3	2	2	3	2	2	4	5	2	1	3	5	4	5	3	4	5	4	3	4	1	2	1	2	4	3	3	3	3	3	3	5	4	3	1	2
2	16	0	3	3	2	2	4	2	3	3	5	3	2	4	3	2	3	3	4	4	4	5	4	5	2	3	3	3	4	2	3	2	5	4	4	6	4	4	3	3	5	2	5	6	2	3	2	5	5
2	16	0	3	3	2	2	4	2	3	3	5	3	2	4	3	2	3	3	4	4	4	5	4	5	2	3	3	3	4	2	3	2	5	4	4	6	4	4	3	3	5	2	5	6	2	3	2	5	4
2	16	0	3	3	3	4	3	3	2	3	2	3	5	3	4	3	4	3	2.42945	3	4	3	2	1	3	2	3	4	3	4	1	3	4	3	3.85216	5	3	4	3	3	4	2	3.88751	4.34962	3	4	3	3	4
2	16	0	3	3	4	4	4	4	2	4	2	2	2	4	4	3	2	4	5	4	4	3	3	3	5	4	3	3	4	4	5	5	4	4	4	5	4	5	2	4	3	4	3	3	5	5	5	5	4
2	16	0	3	3	4	4	2	3	4	3	4	4	4	4	4	4	4	4	4	4	4	4	4	2	4	4	2	4	4	3	3	4	5	4	4	6	5	3	2	2	3	2	2	2	5	5	5	5	5
2	17	0	3	3	3	5	3	5	3	3	5	2	3	3	3	2	1	1	4.39972	1	1	1	3	3	3	3	1	5	4	4	1	3	3	2	2	2	2	2	3	3	3	4	3.98223	5	5	4	3	4	3
2	17	0	3	3	2	4	5	5	2	5	5	2	3	2.59029	3	4	3	4	3	4	2	5	2	2	2	3	4	3	5	2	2	3	5	6	2	1	2	3	3	4	1	3.33076	2.92133	3	4	5	3	5	2
2	17	0	3	3	4	4	5	3	4	4	2	2	1	4	3	2	4	3	5	4	4	4	4	5	3	3	2	5	2	1	2	2	6	3	4	6	6	5	5	5	5	4	6	4	2	3	2	1	1
2	17	0	3	3	2	1	2	2	3	2	3	3	4	4	3	4	5	3	2	3	1	2	2	4	3	2	4	5	5	3	2	3	4	3	4	4	4	4	4	4	5	6	5	3	3	2	2	2	2
2	17	0	3	3	3	4	5	5	3	2	4	3	3	2	4	3	4	3	3	2	3	5	5	5	5	5	2	5	5	5	2	5	6	3	5	6	5	3	4	2	3	1	5	6	5	3	4	2	4
2	17	0	3	3	3	4	5	5	2	4	5	2	3	4	4	3	4	2.32485	3	2	3	5	5	5	5	5	2	5	5	5	4	5	6	3	5	6	2	6	4	2	3	1	5	6	6	3	6	4	4
2	15	0	3	2.41017	2.342	2	5	3	3	2.36497	5	2	3	3	3	3	4	2.97272	2.40658	3	4	4	4	1.76672	2.44129	2.08129	3	4	3	3	4	4	4	3	4.09898	4	5	5	4	4	3	2	4	4	3	4	3.28025	3.46653	3
2	14	1	3	2	2	1	4	2	3	4	3	2	3	2	3	4	2	1	3	1	1	1	3	3	3	3	3	3	3	3	2	4	3	3	4	4	3	5	1	2	3	3	3	2	3	2	4	3	3
1	14	1	3	2	2	4	5	4	4	4	4	2	4	4	4	4	4	4	4	5	4	1.6221	4	4	5	4	3	4	5	5	4	3	4	4	4	4	4	5	2	2	2	2	2	2	5	5	5	5	5
1	15	1	3	2	5	1	5	3	1	3	5	1	3	2	1	1	2	1	1	1	2	1	1	2	3	1	4	1	3	1	3	5	3.81944	1	3	2	4	2	4	3	4	2	5	6	6	3	5	2	4
2	15	1	3	2	2	2	4	2	2	4	4	5	1	1	2	2	3	2	2	2	2	5	4	2	4	2	2	2	2	2	4	3	5	4	5	2	5	5	4	5	6	1	5	5	6	1	3	5	2
1	15	1	3	2	4	2	5	4	3	3	4	2	2	3	2	2	2	2	3	2	4	1	5	5	2	3	2	3	2	3	3	2	1	3	6	6	3	3	1	3	4	1	6	5	4	1	4	3	2
1	15	1	3	2	2	3	4	4	4	3	3	4	3	3	2	4	3	3	4	4	3	3	3	3	4	4	4	3	3	4	5	4	4	3	4	3	3	3	3	2	1	3	4	4	4	3	3	2	3
1	15	1	3	2	2	2	5	4	5	4	5	1	1	3	3	1	1	3	5	3.28975	4	2	2	5	5	3	2	2	3	3	2	3	1	4	4	4	1	1	1	1	1	1	1	2	4	4	4	4	3
1	15	1	3	2	2	2	5	4	5	4	5	1	1	3	3	1	1	3	5	3.20726	4	2	2	5	5	3	2	2	3	3	2	3	1	5	4	4	3	1	2	4	1	1	4	5	5	4	4	4	3
2	15	1	3	2	2	2	5	2	3	2	5	4	4	3	3	4	4	3	4	4	5	5	5	5	5	5	4	4	5	3	5	3	4	4	4	6	4	3	2	4	2	2	5	5	4	4	3	4	4
1	15	1	3	2	2	2	4	3	2	2	2	4	4	3	4	4	3	3	3	3	2	3	3	3	2.9535	2	3	4	4	3	2	3	5	5	5	5	5	5	2	1	2	2	2	2	4	4	5	4	4
1	15	1	3	2	2	3	2	2	3	2	2	2	4	4	4	4	3	3	3	4	3	4	3	2	2	4	2	4	3	5	3	3	4	3	4	5	6	4	3	4	2	1	5	4	4	3	4	4	4
2	16	1	3	2	2	3	5	5	2	2	2	3	3	5	1	4	4	3	4	5	4	1	5	2	3	2	4	4	4	3	2	3	6	6	6	6	6	6	5	2	1	5	4	5	5	4	4	5	6
1	16	1	3	2	3	3	3	2	3	3	2	3	2	4	3	3	3	3	4	3	3	3	2	4	3	3	5	3	3	3	3	4	4	2	2.26393	1	1	1	6	5	6	4	6	6	1	1	1	1	1
2	16	1	3	2	3	3	2	1	3	3.50951	4	4	3	4	3	2	5	4	3	3	4	2	1	3	4	2	3	3	4	3	1	2	4	5	4	5	5	4	5	4	5	5	4	5	4	4	3.67266	4	4
1	16	1	3	2	2	3	3	3	2	2	3	3	4	4	3	3	4	3	3	4	4	4	3	2	3	2	3	4	4	3	3	4	2	3	2	2	4	2	4	4	4	4	4	3	3	3	3	4	4
1	16	1	3	2	2	3	3	3	2	2	3	3	4	4	3	3	4	3	3	4	4	4	3	2	3	2	3	4	4	3	3	4	2	3	2	2	4	2	4	4	4	4	4	3	3	3	3	4	4
1	16	1	3	2	4	4	5	5	4	5	5	3	4	4	4	4	4	4	4	3	4	3	4	3	5	3	4	5	5	5	5	5	5	5	5	6	5	5	5	5	5	5	5	4	4	5	5	5	4
1	16	1	3	2	4	4	5	4	4	5	5	3	4	4	4	4	4	4	4	3	4	3	4	3	5	3	4	5	5	5	5	5	5	5	5	6	5	5	5	5	5	5	6	4	4	2	2	2	4
1	16	1	3	2	2	1	3	2	1	3	2	5	5	5	4	5	4	3	5	4	3	4	3	1	3	2	3	5	4	5	2	4	4	6	5	5	6	4	5	5	4	5	6	5	3	4.21553	4	6	4
2	17	1	3	2	2	2	3	2	2	2	2	4	3	4	4	4	4	3	4	4	4	4	3	3	4	3	4	4	4	4	1	5	6	4	6	1	6	6	1	1	6	5	1	6	1	1	1	1	1
1	17	1	3	2	1	2	3	2	2	1	2	5	4	5	4	5	4	4	5	1	2	2	4	5	2	4	1	1	2	2	4	1	5	6	4	5	6	5	5	5	6	5	4	6	5	4	6	5	5
1	18	1	3	2	4	2	1	1	2	4	2	1	4	3	4	4	4	2	4	2.3343	5	3	2	5	2.07572	2	1	4	5	5	5	5	5	4	6	1	3	1	4	1	1	2	1	2	5	5	5	4	5
2	999	1	3	2	1	3	3	2	5	5	4	5	5	5	5	5	3	4	2.02197	2	4	3	1	5	5	2	4	3	3	4	2	4	4	4	6	6	4	4	1	1	1	1	4	5	4	4	4	3	3
1	14	0	3	2	2	3	5	3	2	3	4	2	3	2	4	3	4	4	2	3	2	3	4	4	4	3	3	3	4	3	2	3	1	1	2	1	2	2	5	4	4	3	3	4	4	2	3	2	3
1	14	0	3	2	2	3	5	4	5	5	5	4	4	4	4	4	4	4	4	4	1	5	5	2	4	2	4	4	5	3	2	5	4	4	5	4	6	6	5	6	4	6	6	6	1	1	1	1	1
2	15	0	3	2	1	3	3	2	5	5	3	1	1	1	1	1	3	2	5	3	2	3	5	5	3	4	1	1	2	3	4	3	4	4	6	6	4	4	1	1	1	1	4	5	4	4	4	3	3
1	15	0	3	2	4	4	4	4	2	4	4	3	3	3	2	2	2	2	2	3	4	3	3	3	3	3	2	3	4	3	3	4	3	3	3	4	4	3	3	4	3	4	4	4	4	3	4	3	4
1	15	0	3	2	1	2	5	5	3	3	3	1	4	3	2	4	3	1	2	2	1	3	2	2	1	1	3	5	4	5	1	5	1	2	1	1	1	1	4	4	6	6	4	6	1	1	1	1	1
1	15	0	3	2	2	2	5	4	2	3	4	3	3	3	3	4	4	4	4	3	4	3	3	3	4	3	2	3	3	3	3	3	1	1	2	2	1	1	5	5	5	6	6	5	2	2	1	1	2
2	15	0	3	2	2	1	4	2	1	5	2	1	1	1	4	1	2	3	3	2	2	2	5	5	5	5	5	5	5	4	5	5	4	5	6	4.44912	4	2.81975	3	4	5	3	6	6	1	1	2	1	1
2	15	0	3	2	3	3	5	4	1	5	5	2	3	3	4	3	5	3	3	4	5	3	5	4	5	3	4	4	4	3	5	5	3	3	3	3	5	3	1	1	1	1	1	1	6	6	6	6	6
2	15	0	3	2	2	3	5	3	2	3	3	4	3	4	4	4	3	4	3	3	3	5	5	5	4	3	3	5	3	4	2	5	4	3	4	4	3	3	3	3	3	3	3	3	4	4	4	4	4
1	15	0	3	2	1	4	5	4	2	3.43042	2	5	5	5	5	5	5	3	2	2	4	5	5	5	5	4	4	5	5	5	5	5	4.0709	5	5	5	5	5	2	1	2	1	1	2	1	2	1	1	1
2	16	0	3	2	2	5	3	3	2	4	5	4	5	4	3	5	5	4	4	4	4	1	2	3.18362	4	3	3	4	4	4	2	4	2	5	1	4	5	4	1	2	1	1	3	5	6	3	6	6	6
2	16	0	3	2	4	4	3	4	4	3	3	3	3	3	4	4	4	4	3	4	4	5	2	3	3	1	1	5	5	2	3	4	4	1	2	2	1	3	6	6	5	3	6	6	4	4	4	4	4
2	16	0	3	2	3	2	5	2	1	2	4	4	4	3	4	2	2	3	3	2	4	4	3	2	4	5	1	3	4	4	3	4	4	3	5	4	3	4	4	4	3	4	4	6	5	3	4	4	4
2	17	0	3	2	2	2.45915	1.57177	5	5	2	4	4	4	3	4	2	2	3	2.93668	2	4	4	3	3	4	5	1	3	4	4	3	4	4	3	5	3	4	4	4	4	3	4	4	6	5	3	4	4	4
2	15	1	3	1	3	2	3	4	3	2	3	4	2	3.09543	3	4	3	3	4	3	2	3	2	3	4	3	3	4	4	1	2	3	4	4	5	4	3.8991	3	4	4	3	3.11319	3	4	4	4	5	5	4
2	15	1	3	1	2	1	2	2	3	3.19721	3.84992	3	4	5	4	5	3	2	3	4	3	5	1	1	4	2	3	4	2	3	2	3	4	3	6	4	6	5	5	4	6	4	5	4	4	5	4.65558	6	5
1	16	1	3	1	1	4	5	5	3	2	4	3	2	3	2	4	2	4	2	4	2.39747	2	3	3	4	4	2	1	1	4	1	2	2	3	4	4	3	4	4	4	3	5	6	5	3	4	2.69282	2	4
1	16	1	3	1	5	5	5	5	4	5	5	2	5	5	4	4	4	4	5	5	4	5	5	5	5	3	5	5	5	5	3	5	1	1	1	1	3	1	3	3	3	1	3	5	5	3	1	1	1
1	16	1	3	1	1	1	5	3	3	3	3	3	3	5	5	5	5	5	5	5	5	5	5	3	3	3	3	3	3	3	3	3	5	5	5	5	5	5	1	1	1	1	1	1	5	5	5	5	5
1	16	1	3	1	1	1	1	1	1	1	1	5	5	5	5	5	5	4	4	5	4	5	2	1	4	3	5	5	5	5	1	5	5	5	5	6	5	6	1	2	3	1	4	4	6	6	6	6	6
1	17	1	3	1	1	2	5	4	3	2	4	2	3	3	2	1	3	1	3	4	4	4	2	5	3	4	3	4	3	1	2	2	3	1	2	2	3	2	2	3	3	2	6	5	3	1	3	2	3
2	13	0	3	1	1	5	5	5	1	3	2.38762	3.01662	4	2	3	2	1	3.16825	4	4	4	4	2	3	1	5	4	3	2	1	2	3	3	4	3	5	5	4	4	4	3	5	6	5.35071	1	2	3	4	5
1	14	0	3	1	2	3	5	4	4	5	3	3	5	4	3	3	4	3	4	3	4	4	5	5	3	3	3	4	5	3	3	3	2	1	1	1	1	2	2	2	2	3	2	3	5	2	5	4	5
2	15	0	3	1	1	3	3	3	3	5	3	3	3	3	2	3	2	3	2	3	3	3	3	3	3	3	3	5	3	1	4	3	4	6	4	4	4	4	4	4	4	4	4	4	3	4	3	3	4
2	16	0	3	1	2	3	2	2	3	2	4	4	2	2	3	2	3	2	2	2	1	2	5	4	1	5	2	3	3	2	3	2	2	3	2	3	4	4	3	4	2	3	2	3	2	3	3	4	3
2	16	0	3	1	1	1	5	3	5	4	3	4	5	5	3	2	1	1	2	3	4	5	1	3	2	5	5	5	5	5	5	3	6	6	6	6	6	2	3	3	4	1	1	1	6	6	6	6	6
2	17	0	3	1	1	5	5	3	3	4	5	2	3	2	3	3	2	3	2	4	5	5	5	4	5	5	5	5	5	5	5	5	5	6	6	6	5	6	6	3	5	1	3	1	6	5	6	6	6
2	15	999	2	5	4	5	4	4	5	5	4	4	5	5	3	5	3	3	4	3	5	3	5	5	5	5	5	5	4	4	5	5	4	3	6	6	6	3	1	3	4	1	2	3	4	5	6	5	5
1	16	999	2	5	5	4	5	4	4	5	4	3	2	3	3	2	2	2	2	3	2	4	1	4	4	3	4	3	4	3	5	4	4	1	2	2	3	2	2	2	2	2	5	5	2	2	3	4	4
1	13	1	2	5	4	1.77291	5	4	5	4	4	2	1	1	2	1	2	1	2	1	2	1	4	5	2	5	1	3	4	3	2	3	4	4	5	4	5	4	3	1	2	1	3	2	4	5	6	4	5
1	13	1	2	5	5	3	5	3	4	3	4	3	1	2	2	1	2	1	2	2	3.71094	1	3.18045	3	3	3	3.65762	2	2	3	4	4	4	5	6	5	5	4	3	3	2	1	3	4	3	2	3.15608	4	3
1	13	1	2	5	5	5	4	4	3	2	4	4	3	3	2	3	2	2	3	4	5	2	4	4	3	2	1	2	2	3.54098	1	5	5	4	6	3	5	6	5	4	3	6	4	2	5	1	6	3	5
1	13	1	2	5	5	3	5	5	5	5	5	2	3	4	2	2	2	3	5	5	5	5	3	5	5	5	1	5	5	5	5	5	2	2	2	2	3	3	5	3	2	2	2	2	4	2	2	2	2
1	13	1	2	5	5	4	3	4	2	4	2	2	3	5	2	4	2	4	1	1	1	3	4	5	2	5	2	3	2	4	2	5	4	5	3	5	4	3	2	3	1	1	1	1	6	6	5	6	5
1	13	1	2	5	5	5	5	5	5	4	3	1	2	1	3	2	3	2	3.21667	1	2	2.44717	5	4	3	5	1	4	5	3	5	5	1	2	2.55982	6	3	1	1	2	1	3	5	1	1	3	2	4	3.45219
1	13	1	2	5	5	2	5	5	5	5	5	4	4	2	3	2	3	4	5	3	4	5	4	4	4	4	3	4	4	3	2	5	5	4	5	4	3	4	4	5	4	4	5	4	4	3	4	4	4
2	13	1	2	5	5	5	5	4	1	3	5	2	3	3	4	3	4	4	2	5	5	1.73819	4	4	5	5	3	1	2	1	3	1	4	4	6	6	5	2	2	3	1	4	5	4	5	3	3	4	5
1	13	1	2	5	5	5	5	4	4	4	5	5	5	4	4	4	4	4	5	5	5	4	3	5	4	3	4	4	4	4	5	5	5	2	5	4	2	3	1	1	1	1	1	1	5	6	5	5	5
1	13	1	2	5	5	4	5	2	2	2	4	4	5	4	4	4	1	2	4	4	4	1	5	2	2	2	2	2	1	2	1	4	6	1.32966	1	4	2	2	5	6	4	4	5	6	1	1	1	1	2
1	13	1	2	5	5	5	5	5	5	4	5	1	5	2.15398	5	3	3	4	3	4	3	4	3	2	3	2	3	4	3	4	3	4	6	6	6	5	6	6	1	1	2	1	1	1	6	6	6	6	6
1	13	1	2	5	5	3	5	4	4	4	4	2	1	5	5	5	5	5	5	5	5	5	1	1	4	2	5	4	5	4	2	5	5	4	5	5	4	5	2	2	3	1	1	2	5	4	6	6	6
1	13	1	2	5	5	4	5	5	4	3	5	2	4	5	5	5	5	1	5	5	5	5	1	5	1	5	5	2	5	1	5	5	4	5	5	4	5	5	2	2	1	1	3	4	4	4	5	4	6
1	14	1	2	5	4	5	3	4	4	3	4	4	5	1	1	1	2	2	2	1	2	3	5	2	5	3	2	1	3	2	2	2	5	6	6	5	6	1	1	3	1	4	5	2	6	6	6	5	6
2	14	1	2	5	5	5	5	4	5	3	5	3	1	1	2	4	2	2	1	2	1	2	2	4	4	4	2	4	4	4	5	5	3	6	1	2.02557	2.42087	2	5	2	3	5	4	3	2	3	3	1	4
2	14	1	2	5	4	4	5	5	5	5	4	2	2	1	2	2	1	1	1	2	2	2	4	5	1	4	1	2	3	2	5	1	2	1	2	1	1	2	4	4	5	5	3	6	2	2	4	2	2
2	14	1	2	5	5	4	5	5	3	5	5	2	4	1	2	1	1	1	2	2	2	1	4	5	2	5	5	4	3	5	5	2	3	2	2	2	6	4	4	4	4	4	3	3	2	3	3	2	2
2	14	1	2	5	5	4	4	4	3	4	4	2	2	2	2	3	3	3	3	3	3	5	2	2	4	2	2	4	4	3	5	5	1	5	4	3	5	5	2	2	3	2	3	4	3	3	3	3	3
2	14	1	2	5	5	5	5	5	3	4	5	4	2	2	2	1	1	3	2	1	2	2	3	5	2	3	1	2	3	2	4	1	3	4	4	3.11512	3	3	2	3	3	2	3	3	4	4	4	4	4
2	14	1	2	5	3	5	5	5	5	5	5	1	3	2	2	3	2	4	4	5	5	1	4	4	3	3	5	5	5	5	5	5	2	4	6	6	5	3	1	1	1	2	2	2	6	4	3	4	2
1	14	1	2	5	5	2	5	5	2	5	4	1	2	3	2	1	2	3	4	2	3	2.85285	4	2	2	3	3	2	3	4	5	4	3	1	2	3	6	2	5	4	1	1	4	2	2	1	3	4	2
1	14	1	2	5	4	5	4	5	5	1.56435	4	1	2	4	2	1	1	3	2	1	2	2	5	3	2	3	4	2	1	2	4	3	4	5	4	6	5	3	2.61988	3	3	2	3	4	4	5	4	6	4
1	14	1	2	5	5	3	5	5	5	5	4	3	1	5	2	3	5	3	3	3.34578	3	4	2	3	2	3	3	2	3	4	3	5	4	3	3	3	3	5	6	4	5	1	3	3	1	3	4	3	3
1	14	1	2	5	5	4	5	4	3	5	4	3	3	2	3	1	3	4	3	3	4	2	5	5	3	5	4	4	4	3	2	3	4	3	4	4	4	4	4	5	4	3	4	4	3	4	4	5	4
1	14	1	2	5	5	4	5	4	4	4	5	1	2	3	3	2	2	3	3	3	3	3	4	5	5	5	4	2	2	1	5	4	6	3	2	5	6	6	1	3	3	1	2	1	3	2.92718	4	4	4
2	14	1	2	5	4	5	5	5	5	5	3	2.59248	4	3	3	4	4	5	4	3	2	3	2.19178	3	2	2	5	5	5	5	5	1	6	4	6	6	6	4	3	3	3	1	6	4	4	2	4	3	4
2	14	1	2	5	5	4	5	5	5	5	5	1	1	4	3	4	3	3	4	4	5	4	2	1	5	2	4	3	3	4	1	3	4	5	6	4	1	3	3	4	2	1	6	4.86713	5	1	5	3	6
1	14	1	2	5	5	5	5	3	4	5	4	3	4	4	3	4	2	1	2	1	4	1	4	5	5	5	4	1	2	1	3	4	4	3	5	5	3	4	1	2	1	1	2	3	6	3	3	4	6
1	14	1	2	5	5	5	5	5	4	3	5	5	5	5	3	4	5	2	4	5	5	5	1	5	4	4	1	1	1	1	1	1	3	1	4	4	4	4	1	2	1	2	5	5	3	1	3	3	5
1	14	1	2	5	5	5	5	5	4	3	5	3	3	3	4	2	4	3	4	2	3	4	3	4	3	3	3	2	2	4	3	5	6	6	5	6	2	4	1	2	1	1	2	1	6	3	5	6	2
1	14	1	2	5	5	4	5	4	3	4	5	4	5	3	4	4	5	5	5	5	3	4	5	4	5	4	5	5	5	4	3	5	5	4	5	5	4	3	1	1	1	1	1	2	3	4	4	4	5
1	14	1	2	5	4	5	4	4	4	5	4	2	2	4	4	3	5	3	3	5	4	4	3	4	1	5	3	2	3	4	4	4	5	5	4.07029	5	5	3	4	2	1	2	5	5	5	6	5	5.54103	6
1	14	1	2	5	5	5	5	5	5	4	5	3	4	4	4	4	4	4	5	4	3	4	3	3	3	4	2	4	3	3	4	3	4	4	5	5	4	4	2	2	1	1	1	2	6	5	5	4	5
1	14	1	2	5	5	5	5	5	5	5	4	3	4	4	4	4	4	4	5	4	3	4	3	3	3	4	2	4	3	3	4	3	3	3	3	6	2	2	2	4	2	4	3	4	5	4	5	5	4
2	14	1	2	5	5	4	5	4	4	5	5	4	4	4	4	3	3	2	2.33509	4	5	2	3	3	3	3	4	3	3	3	4	2	3	2.31002	4	3	3	3.2089	2	2	3	3	2	4	4	3	4	3	3
1	14	1	2	5	5	5	5	5	4	3	5	4	5	4	4	1.86159	4	5	4	5	4	4	1	5	1	5	5	5	5	5	5	5	4	3	4	3	1	5	3	4	4	1	3	4	5	4	3	4	5
1	14	1	2	5	5	5	5	4	4	5	3	4	4	5	5	5	5	5	4	5	4	5	5	5	5	2	3	4	4	5	5	5	4	4	6	4	3	4	2	2	3	1	6	3	4	4	5	4	3
1	14	1	2	5	4	3	3	4	5	2	1	3	5	5	5	5	5	4	3	5	4	5	3	2	5	2	4	4	5	3	5	5	3	4	6	6	4	4	1	2	2	2	3	4	5	1	3	3	3
1	15	1	2	5	3	5	3	4	5	3	4	3	1	3	1	3	1	3	1	2	3	1	4	5	3	5	1	3	1	2	3	2	1	2	1	2	1	1	2	3	1	3	1	2	2	1	3	2	3
2	15	1	2	5	5	4	5	3	5	5	5	3	1	3	2	2	1	2	1	2	1	1	4	5	3	5	2	1	1	3	4	1	1	2	3	4	1	2	3	4	3	1	4	2	1	3	1	1	1
2	15	1	2	5	5	3	5	5	3	3	5	4	3	1	3	3	4	3	4	3	3	4	3	3	4	3	3	3	3	2	3	4	4	4	4	4	3	4	2	2	2	1	2	4	6	4	4.68712	5	4
1	15	1	2	5	5	1	1	5	1	1	1	1	2	2	3	3	3	3	4	4	4	3	3	4	2	4	5	5	5	5	1	5	3	3	2	4	4	2	3	1	1	2	6	6	6	6	6	6	4.95527
1	15	1	2	5	5	5	5	4	4	4	4	2	2	2	3	3	2	2	3	2	3	2	3	4	3	2	2	3	2	3	3	2	6	4	4	6	6	6	1	1	1	1	2	2	6	5	6	6	6
1	15	1	2	5	3	2	4	3	2	5	5	2	3	3	3	2.44718	2	3	4	2	4	5	1.6185	5	5	5	5	5	5	1.86882	5	4	6	5	5	4	3	3	5	5	4	5	1	2	6	6	6	5	6
1	15	1	2	5	5	2	5	2	3	2	2	1	3	3	3	3	3	3	4	3	3	2	5	3	2	5	3	3	4	2	4	3	4	3	6	6	6	3	3	1	1	1	3	1	1	2	2	6	6
2	15	1	2	5	4	5	5	4	5	5	4	3	3	4	3	4	4	3	2	4	2	5	4	5	4	4	3.04488	2.18272	2.59277	2.49858	3	5	3	2	3	4	3	4	3	2	3	2	4	4	5	3	4.22933	5	4
1	15	1	2	5	4	1	5	5	3	3	5	3	4	4	3	2	3	4	4	2.63496	2	3	2	4	4	3	1	4	4	3	1	5	2	2	4	3	4	3.30976	3	2	1	1	4	3	6	3	5	5	4
2	15	1	2	5	5	4	5	4	2	3	5	3	4	4	3	3	4	4	4	4	4	4	4	1.68166	1.56157	4	4	4	4	4	3	4	2	5	5	6	2	6	2	4	2	1	3	3	5	3	4	5	4
2	15	1	2	5	5	5	5	3	3	2	3	3	4	3	2.22713	4	2.91399	3	3	2	5	4	2	1	5	2	5	4	5	5	5	5	3	5	1	5	3	4	1	1	2	2	4	4	1	2.19601	1.86751	1	1
1	15	1	2	5	5	5	5	5	5	5	5	3	3	3	4	4	3	4	4	4	3	4	3	3	5	3	2	3	3	4	1	4	1	2	1	4	1	4	1	3	2	5	2	4	1	3	2	4	6
2	15	1	2	5	4	2	5	5	2	5	5	2	2	4	4	3	3	2	5	3	5	5	4	5	5	5	1	5	3	4	5	2	4	6	6	5.74504	4	5	3	2	1	1	5	4	3	4	4	3	5
2	15	1	2	5	5	5	5	3	2	3	3	5	4	4	4	2	4	5	4	4	2	5	3	1	5	4	1	4	5	4	3	5	5	1	4	6	1	1	1	1	2	2	5	5	5	5	3	3	3
1	15	1	2	5	5	5	4	4	1	5	4	4	1	5	4	3	2	3	4	3	3	4	4	2	3	2	3	4	3	2.45908	2	2	2	3	2	4	3	2	2	3	4	3	4	3	4	3	4	3	4
1	15	1	2	5	5	5	5	5	4	3	5	3	1	2	5	3	3	2	4	5	5	5	1	5	5	1	3	2	3	4	2	3	4	2	4	6	5	1	3	6	3	1	4	6	6	4	6	6	6
2	15	1	2	5	5	3	5	3	2	3	5	4	3	3	5	3	2	3	3	2	5	3	5	3	4	4	5	4	3	1	1	1	4	1	3	4	4	5	3	4	4	3	4	6	4	3	4	2	2
2	15	1	2	5	5	5	5	5	4	5	5	4	5	5	5	5	4	5	5	5	4	5	5	5	5	5	5	5	5	5	3	5	4	3	3	1	1	1	1	1	1	1	3	1	6	6	6	6	6
1	16	1	2	5	4	1	5	4	2	4	5	2	3	2	1	1	2	2	2	1	2	3	3	1	4	3	4	5	3	1	3	3	2	1	2	5	5	3	1	1	1	2	3	5	3	1	1	2	3
2	16	1	2	5	5	5	5	5	4	5	4	2	2	2	3	2	3	3	3	2	2	3	4	5	1	3	3	2	1	3	3	1	4	3	5	3	2	2	1	1	1	1	1	3	5	5	6	5	6
2	16	1	2	5	5	5	5	5	4	4	4	2	2	3	3	3	3	2	3	3	4	5	3	4	4	4	4	4	4	2.68651	1	2	3	5	6	5	5	5	1	1	3	1.46483	4	2	4	5	5	5	5
1	16	1	2	5	2	2	5	5	5	5	2	3	2	3	2.76687	4	5	4	4	4	4	3	1	3.10244	2	2	4	1	1	1	1	5	3	2	4	6	3	5	2	4	3	1	2	4	6	1	6	6	5
1	16	1	2	5	5	4	5	5	4	5	5	4	4	4	4	2	4	5	4	4	2	5	4	4	3	4	4	4	4	3	4	4	2	5	4	4	6	4	1	3	3	1	2	2	3	3.70315	4	6	5
2	16	1	2	5	5	5	5	4	5	5	5	3	5	2	5	5	2	2	3	5	5	3	3	3	4	3	4	3	3	3	3	4	2	0.912528	1	1	1	1.29928	3	1	4	4	3	4	1	1	1	1	1
2	16	1	2	5	4	5	5	5	4	4	4	2	5	4	5	5	4	4	5	5	4	5	5	5	5	5	3	5	5	5	4	5	2	6	6	6	6	2	2	1	2	1	1	1	1	3	1	1	1
1	17	1	2	5	5	5	5	5	5	5	5	1	1	5	3.00475	3	1	4	2	4	3	5	3	1	4	2	1	3	3	1	4	4	6	4	4	6	4	6	2	4	1	1	3	1	2	1	4	4	3
1	12	0	2	5	5	2	5	5	2	5	5	4	4	1	2	3	2	3	4	3	4	5	3	5	4	3	2	3	5	5	5	5	2	1	3	3	3	3	3	4	3	5	5	6	2	5	3	2	3
1	12	0	2	5	5	4	5	5	3	4	5	4	3	3	3	4	4	3	3	4	4	5	5	4	5	4	4	4	2	4	3	5	3	2	3	3	2	4	2	2	3	2	3	3	3	3	4	4	5
1	13	0	2	5	5	3	5	5	2	4	5	2	3	3	2	3	4	3	4	3	4	5	3	5	4	3	2	4	5	5	5	5	3	3	3	5	2	2	3	3	2	2	4	4	5	3	5	5	4
2	13	0	2	5	5	3	5	3	3	3	5	3	3	3	2	3	3	3	3	3	3	5	5	5	4	3	1	3	5	3	5	5	5	4	5	6	4	3	1	5	1	4	6	6	5	4	5	6	6
1	13	0	2	5	4	4	5	5	4	4	5	5	4	4	2	4	3	4	4	4	2	5	5	5	5	2	3	5	5	5	5	4	4	3	6	6	3	3	4	5	4	1	6	6	6	5	4	5	4
1	13	0	2	5	5	2	5	5	2	5	4	4	4	4	2	4	4	3	5	4	5	5	5	5	5	5	2	5	1	5	5	5	5	2	5	6	5	4	4	4	4	3	5	4	5	4	5	4	4
2	13	0	2	5	5	3	5	4	3	4	5	1	4	4	2	2	3	1	3	3	5	3	3	5	5	3	3	5	3	5	4	5	3	5	4	6	2	5	2	4	2	2	5	5	2	1	4	6	6
1	13	0	2	5	5	5	5	5	3	5	5	4	4	4	3	3	3	4	4	4	5	4	4	5	4	4	2	4	4	4	5	5	3	4	6	6	5	4	3	4	3	2	5	5	6	4	4	5	4
1	13	0	2	5	5	5	5	5	4	5	5	2	2	2	4	3.16759	3	2	2	2	5	4	5	5	2	3	4	2	2	1	1	5	1	1	1	1	1	1	4	2	3	4	2	3	3	1	3	3	4
1	13	0	2	5	5	5	5	5	3	3	5	2	3	3	4	3	3	3	4	3	4	4	3	4	4	5	3	4	3	4	5	3	3	2	4	5	4	4	5	4	5	3	4	5	4	3	5	4	5
2	13	0	2	5	5	4	5	5	2	4	5	1	2	4	5	5	5	5	5	4	5	5	5	5	1	5	5	5	3	5	5	5	4	4	3	5	2	3	4	4	4	5	3	4	3	4	3	5	6
1	14	0	2	5	5	4	5	5	4	5	5	2	3	2	1	2	2	2	3	3.03141	3.90117	4	5	2	4	4	2	5	5	4	5	5	1	2	1	2	3	1	1	1	2	1	2	1	6	5	6	6	6
1	14	0	2	5	4	4	5	5	4	4	5	4	3	2	1	1	2	4	1	2	1	4	5	5	4	3	1	4	5	3	4	5	1	1	1	2	1	3	5	5	5	1	5	5	1	1	2	1	1
2	14	0	2	5	5	5	5	5	4	4	5	2	1	2	2	2	1	1	5	4	5	5	3	3	4	3	2	4	5	5	2	4	5	4	3	4	3	3	4	3	2	5	6	2	4	3	2	6	3
1	14	0	2	5	5	4	5	5	5	2	5	2	3	2	2	2	2	2	2	3.89838	2	5	5	3	5	5	1	4	4	3	3	4	4	4	3	4	3	1	4	4	5	3	5	4	3	5	4	4	3
1	14	0	2	5	5	4	5	4	4	4	4	4	4	2	2	2	4	2	4	4	4	4	3	3	3	3	2	3	5	3	1	4	3	3	4	4	4	4	4	5	4	3	4	5	2	2	2	2	3
2	14	0	2	5	4	4	5	4	4	5	4	3	2	3	2	3	2	3	2	4	5	1	5	5	5	5	1	5	3	5	5	5	4	5	6	6	6	6	2	3	1	1	3	4	4	2	3.05474	2	3
2	14	0	2	5	5	5	5	5	4	5	5	3	1	2	3	4	5	1	2	2	3	4	2	3	2	2	2	3	3	1	3	4	6	6	5	6	5	4	2	2	1	1	1	2	3	4	3	4	3
2	14	0	2	5	5	5	5	3	3	4	5	1	2	2	3	2	1	4	4	3	4	4	5	5	3	5	4	3	5	3	5	5	4	2	2	2	4	2	4	4	3	4	4	4	3	2	3	3	2
2	14	0	2	5	5	4	4	4	5	3	5	2	3	2	3	5	5	5	4	3	5	4	5	5	5	5	3	3	4	2	4	1	4	4	5	6	4	3	2	5	1	1	2	2	3	5	4	3	2
2	14	0	2	5	1	1	5	5	1	1	1	1	1	3	3	5	3	4	4	3	4	2	1	1	5	4	4	5	5	4	5	5	6	3	4	6	3	4	2	2	2.88715	5	3	6	6	4	4	3	4
1	14	0	2	5	1.31763	2	5	3	3	5	5	3	3	3	3	4	3	3	5	3	3	1	5	5	5	5	5	5	4	3	5	5	5	6	5	6	4	4	3	1	6	4	6	4	4	5	4	3	4
2	14	0	2	5	5	5	5	5	4	5	5	5	5	4	3	4	3	3	4	1.18774	5	5	4	2	4	5	4	4	4	4	3	3	3	2	2	1	2	4	2	2	2	3	2	1	1	1	1	1	2
2	14	0	2	5	5	4	5	3	5	4	3	2	4	3	2.67802	4	5	3	2	2	5	4	5	1	4	4	2	4	5	4	1	4	2	4	3	6	3	3	1	4	3	2	4	3	3	2	2	4	3
1	14	0	2	5	5	5	5	5	5	3	5	4	4	3	4	2.49768	2	2.43729	4	4	5	5	3	3	5	5	5	5	5	4	1	3	4	2	5	6	2	4	2	2	2	2	1	4	5	5	5	5	6
2	14	0	2	5	4	4	3	4	4	3	4	4	3	2.90475	4	1	2	2	4	5	4	3	2.77369	4	1	4	3	4	5	4	3	2	2	3	6	6	6	6	1	2	2	1.17675	3	3	6	6	5	6	4
2	14	0	2	5	5	3	4	5	3	5	5	2	2	4	4	4	3	2	2	2	4	2	3	5	4	5	4	4	3	2	5	2	3	2	4	2	2	3	1	1	1	1	2	2	3	3	3	2	3
1	14	0	2	5	5	5	5	5	4	5	5	3	4	4	4	2.67375	4	4	4	2	4	2	1	3	5	5	1	5	5	4	5	5	5	4	5	4.21963	3	3	4	1	4	1	2	6	6	1	2	6	5
1	14	0	2	5	5	4	5	5	5	5	5	2	4	4	4	4	4	3	5	4	3	3	4	5	2	4	2	2	2	2	2	5	4	2	4	6	5	5	1	2	3	2	2	5	4	3.30709	5	4.4531	4.41542
2	14	0	2	5	5	5	5	5	5	5	5	1	4	4	4	4	4	2	4	4	5	5	5	5	5	5	5	5	3	4	4	1	6	6	6	5	5	5	2	1	1	1	2	4	5	4	4	4	4
2	14	0	2	5	5	3	5	2	4	5	5	2	5	4	4	3	2	3	5	3	4	5	3	5	5	2	4	5	5	4	5	5	5	1	2	5	2	6	2	2	3	1	3	4	6	3	6	6	6
2	14	0	2	5	2	2	5	3	1	2	5	3	5	4	4	2	2	3	3	3	4	4	5	5	4	3	5	4	5	5	5	5	4	4	2	6	3	2	5	6	4	6	6	6	2	1	2	2	2
1	14	0	2	5	5	5	5	5	2	3	3	1	1	3	5	1	1	4	4	4	4	5	5	5	5	5	5	5	5	5	3	5	3	1	1	1	1	1	5	3	5	3	4	4	6	4	4	3	4
2	15	0	2	5	5	4	5	5	4	5	5	1	1	1	1	1	2	2	2	2	1	2	5	5	1	5	2	1	1	1	5	1	1	2	1	4	2	2	1	5	2	1	2	2	3	3	2	3	3
2	15	0	2	5	2	4	3	5	5	4	5	1	1	2	1	2	2	1	2	2	3	3.50813	4	1.36259	3.28551	4	2	3	2	1	3	4	1	1	4	1	6	1	1	2	1	1	1	2	2	3	4	4	5
2	15	0	2	5	5	5	4	3	5	5	4	2	3	1	2	1	2	3	1	2	1	1	3	4	1	3	3	1	2	3	4	2	5	4	5	3	4	4	3	4	2	1	3	6	5	2	5	4	4
2	15	0	2	5	5	5	5	5	4	5	5	3	4	3	2	3	4	2	3	3	5	5	3	3	5	2	3	5	1	1	2	3	4	1	1	1	2	3	4	3	2	3	2	3	3	2	3	4	2
2	15	0	2	5	5	3	5	5	2	2	5	2	2	4	2	2	4	3	3	3	5	5	5	5	5	5	5	5	5	5	5	5	2	4	1	6	6	6	4	4	1	1	6	6	3	2	3	3	3
1	15	0	2	5	5	2	5	5	2	4	4	4	4	4	2	4	4	2	4	4	2	4	2	2	3	3	4	4	4	3	4	4	5	2	2	2	5	4	1	2	1	1	5	5	6	5	5	6	5
2	15	0	2	5	3	3	5	5	3	5	5	3	3	3	3.85898	1	1	1	2	3	3	3	5	3	1	3	3	1	3	1	5	1	3	2	2	3	3	3	1	1	1	1	2	2	3	3	3	3	3
2	15	0	2	5	5	3	1.80544	5	2	3	5	5	2	3	3	2	3	2	2	4.12891	1	1	5	5	3	5	3	2	5	3.48074	5	2	4	5	4	3.80131	5	3	5	5	4	3	1	4	4	4	3	3	4
2	15	0	2	5	5	5	5	5	4	4	4	2	2	3	3	3	3	4	5	4	1.88433	3	2.21666	4	4	5	2	3	4	2	2	4	3	6	6	6	6	6	1	1	1	1	4	2	6	6	6	6	6
2	15	0	2	5	4	3	5	4	3	3	4	3	3	3	3	4	2	2	3	3	4	4	5	5	4	5	3	3	4	4	2	4	3	5	3	4.15078	3	3.8739	1	2	2	1	3	1	6	5	6	6	6
2	15	0	2	5	5	5	4	5	5	5	5	2	3	3	3	4	2	3	4	2	3	2	3	4	1	5	2	2	1	1	4	2	4	3	4	5	4	5	4	4	5	4	3	4	6	4	4	5	4
2	15	0	2	5	5	4	5	5	4	4	1.4914	3.20542	3	3	3	3.56021	3	1	3	1	3	2	3	4	1	3	1	1	1	5	1	5	5	6	5	4	5	4	2	5	2	4	6	6	5	5	6	6	6
1	15	0	2	5	5	5	5	0.895161	5	5	5	3	4	3	3	3	3	3	3	3	4	4	5	5	5	5	4	5	5	4	5	5	1	4	6	6	6	4	1	2	2	1	1	2	5	1	5	4	5
2	15	0	2	5	5	5	5	5	5	4	5	4	4	3	3	2	4	3	3	3	5	5	5	5	5	5	1	1	2	1	4	1	4	3	6	6	3	3	1	1	1	1	1	5	6	2	6	5	5
2	15	0	2	5	5	3	3	5	4	3	5	4	4	3	3	4	3	3	4	3	4	1	5	4	3	4	3	3	3	3	3	3	3	5	3	5	5	4	4	4	4	5	4	4	4	4	4	4	3
2	15	0	2	5	4	3	5	4	4	3	5	3	3	4	3	4	2	2	4	2	3	4	3	4	4	4	1	4	4	3	4	4	3	4	3	3	3	4	4	4	3	2	4	4	3	3	4	4	3
1	15	0	2	5	4	5	5	4	2	2	2	3	4	4	3	4	4	4	4	4	2	5	4	5	5	5	3	5	4	2.13449	1.64839	5	4	3	4	5	4	5	4	4	3	3	5	6	4	4	5	4	4
2	15	0	2	5	5	4	5	5	4	5	5	1	4	4	3	1	2	4	3	4	4	4	3	4	4	4	1	3	4	1	5	5	5	3	5	3	3	3	2	4	2	1	3	4	5	3	5	5	4
2	15	0	2	5	5	1	5	5	5	4	5	5	5	4	3	3	5	2	3	4	5	3	5	5	3	3	4	4	5	1	3	1	4	5	3	2	1	2	1	2	4	1	3	3	2	1	3	2	1
2	15	0	2	5	5	4	5	5	4	5	4	2	1	2	4	3	3	4	3	3	4	5	3	3	5	2	5	5	3	2	3	3	6	4	5	4.96941	4	5	3	2	2	4	3	3	4	3	3	3	2
2	15	0	2	5	5	5	5	5	4	5	5	2	4	3	4	3	3	2	4	3	5	5	2	1	5	5	3	4	1	3	5	4	4	4	6	5	5	5	2	3	1	2	4	3	2	3	2	2	1
2	15	0	2	5	5	5	5	5	4	5	5	3	5	3	4	1	4	4	4	3	5	5	5	5	5	5	4	4	5	3	5	5	4	3	4	5	3	2	1	2	2	2	2	3	6	3	5	6	5
1	15	0	2	5	5	4	5	4	5	4	5	2	2	4	4	3	3	4	3	3	4	5	3	5	5	3	3	5	5	4	5	5	4	3	4	5	4	5	5	4	5	4	6	6	5	4	5	4	4
2	15	0	2	5	5	4	5	5	4	5	5	3	4	4	4	4	4	2	4	4	5	5	5	5	5	5	5	5	3	4	4	1	6	6	6	6	5	5	1	1	2	1	3	5	5	4	4	5	6
2	15	0	2	5	5	5	5	5	5	5	5	3	5	4	4	5	3	5	5	4	5	4	5	5	5	5	2	4	5	1	5	4	5	3	6	5	5	3	1	2	1	1	3	1	3	1	3	2	5
2	15	0	2	5	5	5	5	5	5	5	5	3	5	4	4	5	3	2	4	4	4	2.459	3	4	5	4	4	4	3	2.32464	4	4	3	6	4	6	6	6	6	4	4.02978	5	3	6	6	3	5	6	6
2	15	0	2	5	5	5	5	4	5	4	5	4	4	2	5	5	5	4	5	4	4	5	5	5	5	5	3	5	5	5	5	5	4	6	6	4	4	6	1	2	1	1	1	1	6	3	6	6	6
2	15	0	2	5	5	2	5	5	5	5	5	4	5	5	5	4	1	4	1	5	5	4	5	5	5	5	1	5	5	4	5	4	2	2	6	6	2	5	1	1	1	1	5	5	5	3	4	4	2
2	16	0	2	5	5	4	3	4	2	5	3	3	3	2	1	2	4	3	1	2	1	1	2	2	3	4	1	2	2	2	3	2	5	4	5	2	4	3	1	4	2	3	1	6	3	1	4	3	2
2	16	0	2	5	5	5	5	5	2	5	5	2	2	1	2	4	4	3	4	5	3	3	2	3	4	4	3	4	3	4	3	5	1	3	2	6	1	1	1	1	1	1	1	1	6	4	6	6	6
2	16	0	2	5	5	5	5	5	3	4	5	4	2	2	2	1	1	3	2	1	2	2	3	5	2	3	1	2	3	2	4	1	4	4	3	2	3	3	3	3	3	1	5	5	3	3	3	4	3
2	16	0	2	5	5	2	3	4	2	3	2	4	4	3	2	4	4	4	4	4	5	5	5	5	4	4	4	3	2	3	2	5	4	2	3	2	1	1	6	4	5	6	5	4	2	2	2	1	1
2	16	0	2	5	5	4	5	5	2	4	2	3	2	2	3	2	2	4	2	3	2	1	4	3	2	5	2	3	2	4	2	5	4	4	5	6	3	3	3	3	3	1	3	5	4	3.22953	3	3	3
2	16	0	2	5	5	5	2	5	3	3	5	4	4	2	3	4	3	4	2.84873	2	3	5	4	5	5	3	2	4	2	3	3	5	4	2	2	3	2	3	4	2	5	3	4	4	2	1	4	3	3
2	16	0	2	5	5	2	5	2	1	3	5	4	3	3	3	4	5	3	2	4	5	5	2	5	5	3	4	4	3	2	3	5	6	4	1	4	3	6	4	4	4.26201	3	6	6	4	1	4	4	5
2	16	0	2	5	5	1	3	5	5	5	4	5	5	4	4	5	2	3	5	4	1	2	5	5	5	4	4	2	4	3	5	5	5	2	5	5	5	3	4	2	3	3	5	6	3	2	4	3	5
2	15	999	2	4	4	5	5	5	3	3	5	3	4	2	3	2	3	3	4	3	4	4	4	5	5	5	2	4	4	2	4	2	4	5	6	6	4	3	2	3	4	4	5	4	3	1	4	3	2
2	13	1	2	4	4	3	5	3	4	3	3	2	2	3	2	2	3	3	4	3	2	5	5	5	4	4	4	4	4	3	5	5	4	4	5	5	4	4	3	3	2	2	4	6	4	1	3	3	3
1	13	1	2	4	4	4	5	4	3	2	4	4	5	3	4	2	3	3	2	3	3	3	3	4	3	2	2	3	4	5	2	3	5	3	4	3	6	6	5	5	5	2	3	6	4	4	4	3	4
1	13	1	2	4	4	5	5	1.58759	2.30805	5	4	4	5	4	4	4	4	3	4	3	5	4	5	5	4	3	2	3	4	3	2.47806	3	2	3	2	3	3	3.47649	1	1	3	3	2	2	4	4	4	3	2.67526
1	14	1	2	4	5	4	5	5	4	4	4	1	3	2	1	2	1	3.08376	4	5	2	4	5	3	3	3	3	3	3	3	3	3	4	4	4	3	3	3	1	3	2	2	2	2	4	4	4	3	3
1	14	1	2	4	5	4	5	5	4	4	4	1	3	2	1	2	1	1	2	4	4	2.44263	2.81357	3	5	2	2	4	3	1	2	4	5	3	6	5	4	4	1	1	2	3	3	3	4	4	4	4	4
1	14	1	2	4	5	3	5	5	5	3	3	3	1	2	2	2	2	3	3.69744	2	1	3	5	4	1	3	3	4	5	1	5	4	1	1	1	1	1	1	3	1	1	1	1	6	1	1	1	1	1
1	14	1	2	4	4	4	5	4	4	3	5	2	3	3	2	3	2	1	3	4	2	3	4	3	3	2	3	3	2	2	3	2	4	2	4	4	2	3	5	4	3	2	5	6	5	2	4	5	4
2	14	1	2	4	4	2	5	4	2	2	2	2	2	2	3	3	2	2	4	4	5	4	3	3	4	5	5	3	4	3	5	4	4	5	5	6	4	6	3	3	2	3	3	2	3	4	5	2	2
2	14	1	2	4	4	3	3	3	4	5	4	3	3	2	3	3	3	3	3	3	3	4	4	1	3	3	4	4	4	4	1	4	6	1	3	5	1	5	3	4	3	3	6	6	1	1	2	2	2
1	14	1	2	4	4	4	5	4	4	4	5	3	3	3	3	2	3	3	3	3	3	3	4	4	4	2	2	3	3	3	4	3	2	2	4	2	2	2	2	2	2	2	2	2	4	4	2	2	4
1	14	1	2	4	4	4	4	4	4	4	5	3	3	3	3	3	2	3	3	3	2	4	2.72938	5	3	2	3	3	2	3	2	2	4	3	3	3	3	3	2	3	3	1	4	4	5	4	3	4	5
1	14	1	2	4	4	2	3	2	2	3	5	2	4	3	3	3	4	4	3	3	1	4	5	5	4	5	1	3	1	3	2	4	3	1	4	4	3	6	3	3	2	1	5	2	3	3	4	4	2
1	14	1	2	4	2	3	3	3	2	4	2	3	3	2	4	2	4	2	3	2	3	2	2	4	3	2	3	4	2	4	4	4	2	3	4	3	4	3	3	3	2	3	4	2	2	4	2.71286	3	3.05912
2	14	1	2	4	4	3	5	4	4	3	3	3	3	3	4	4	3	3	3	3	2.02881	5	5	5	5	5	4	4	5	4	4	4	2	3	4	5	4	4	1	2	2	1	2	2	1	2	2	2	2
1	14	1	2	4	4	3	5	5	5	5	5	4	4	4	4	3	3	2	3	3	3	2.21192	2	2	4	3	4	5	4	4	3	5	4	3	5	4	3	4	5	4	3	2	3	3	5	3	4	3.93834	3
1	14	1	2	4	5	4	5	5	5	4	5	5	5	5	5	4	4	5	5	5	5	5	5	5	4	5	2	4	4	1.83958	5	5	3	5	6	4	4	6	2	2	2	1	2	1	6	5	6	6	5
1	15	1	2	4	3	4	3	4	2	2	2.51291	3	5	3	1	3	2	4	2	3	1	5	5	3	5	4	2	4	2	5	4	3	2	4	2	3	2	3	5	3	2	5	3	4	3	4	3	5	3
1	15	1	2	4	4	3	5	4	5	4	4	2	2	3	2	3	3	2	3.0747	3	3	2	3	4	2	4	2	2	2	3	4	3	3	3	3	4	4	4	3	4	4	1	4	5	3	4	4	4	3
2	15	1	2	4	4	5	5	5	4	4	5	3	3	3	2	3.58884	2	2	2	2	3	3	3	4	3	3	2	3	3.1599	3	3	2	2	3	3	2	3	3	4	3	3	3	4	5	3	2	2	2	3
1	15	1	2	4	3	2	3	3	3	4	3	3	3	2	3	3	3	2	3	2	3	3	3	3	4	3	2	4	3	4	4	3	4	3	3	3	4	4	4	3	5	3	3	3	5	4	4	5	4
2	15	1	2	4	3	4	5	4	4	3	4	3	3	2	3	4	3	2	4	4	3	4	3	4	4	3	3	4	4	3	4	4	3	4	4	3	3	2	3	4	4	3	4	4	4	3	3	2	4
2	15	1	2	4	5	4	5	4	4	3	5	3	4	3	3	4	4	4	4	3	3	5	5	5	5	5	5	5	5	3	5	5	6	6	6	6	5	4	2	1	1	1	2	4	5	3	6	6	6
2	15	1	2	4	2	1	3	2	1	1	1	3	5	4	3	3	5	3	5	2.06807	3	5	2	2	2	1	4	5	2	4	1	4	3	2	1	2	3	3	5	6	3	1	5	2	1	1	3	3	4
1	15	1	2	4	4	4	3	3	3	3	3	2.75517	2.26762	5	3	4	3	3	3	2.4856	4	4	2	1	5	1	2	3	3	3	1	5	4	4	4	3	3	3	1	1.61877	2	2	2	2.859	4	4	4	3	4
1	15	1	2	4	5	3	5	4	3	2	2.43419	3	2	3	4	2	2	4	3	2	3	2	2	2	3	2	1	3	4	3	3	4	1	2	3	3	4	3	3	2	3	2	3.48073	3	2	3	4	4	3
1	15	1	2	4	5	4	5	3	3	3	3	3	2	3	4	4	2	3	3	2	3	4	2	2	4	3	4	4	4	3	4	5	3	3	3	4	3	3	2	3	2	4	3	3.53621	2	3	4	2	3
2	15	1	2	4	4	5	5	5	3	3	5	3	3	3	4	3	3	5	5	4	3	5	2	2	2	3	5	3	5	2	1	5	4	3	2	4	3	5	3	3	5	4	4	6	4	4	4	4	4
2	15	1	2	4	4	4	5	4	3	3	4	3	3	3	4	4	4	3	4	4	4	3	4	4	4	4	3	4	4	3	4	5	4	4	5	6	6	5	3	4	4	5	6	3	2	1	2	2	4
1	15	1	2	4	4	4	4	4	4	4	4	2	2	4	4	4	4	4	4	4	4	4	2	5	4	5	4	4	4	4	2	4	4	4	4	4	4	4	1	1	1	1	1	2	4	4	4	4	4
1	15	1	2	4	4	3	3	3	3	3	2	3	3	4	4	4	4	3	4	3	3	3	3	3	3	1	2	5	3	4	2	5	3	2	5	5	5	5	4	4	3	3	2	3	2	4	3	3	3
1	15	1	2	4	5	4	5	5	4	4	5	2	2	5	5	5	5	4	3	5	4	5	3	2	5	2	4	4	5	3	5	5	4	2	3	3	4	1	2	3	2	1	3	1	4	4	5	4	6
1	15	1	2	4	5	5	5	5	4	3	5	4	5	5	5	5	5	5	5	5	5	3	5	5	5	5	5	5	5	5	5	5	3	2	6	2	2	1	1	1	1	1	1	1	5	4	5	5	4
1	16	1	2	4	4	4	5	4	4	4	4	2	2	2	3	3	2	2	3	3	3	2	4	4	2	4	4	2	2	2	2	2	2	4	2	2	4	2	2	3	3	2	4	4	2	4	2	2	2
2	16	1	2	4	5	3	5	5	3	4	5	4	4	4	3	4	2	2	4	3	4	5	4	5	5	5	4	5	4	4	4	5	5	5	6	6	5	6	1	2	2	1	2	1	6	6	6	6	6
2	16	1	2	4	3	4	5	3	4	3	4	4	4	4	3	4	4	4	4	4	3	4	2.44216	5	4	3	4	4	3	4	2	5	4	3	3	4.3912	3.61804	4	4	4	3	2.61439	4	5	4	3	3	3	4
1	16	1	2	4	4	4	5	5	3	5	5	4	4	3	4	3	4	3	3	4	3	4	3	3	4	3	3	4	4	3	5	4	4	4	5	4	3	5	4	3	3	4	3	4	5	5	5	5	4
1	16	1	2	4	5	4	5	4	4	4	4	3	4	4	4	4	4	3	5	4	4	5	5	5	5	5	5	4	4	3	5	5	4	5	5	6	6	4	1	3	3	1	2	2	6	5	6	5	6
1	17	1	2	4	4	4	5	5	3	5	5	4	4	3	4	3	4	3	4	3	3	4	3	3	4	3	3	4	4	3	5	4	5	4	5	6	4	4	2	2	2	2	2	1	5	4	5	5	5
1	999	1	2	4	2	3	5	3	4	4	5	3	4	4	4	4	4	4	4	5	4	0.456593	4	5	5	5	4	5	5	5	5	5	6	6	5	6	5	6	1	6	2	5	3.68747	2	6	4	6	4	3
1	999	1	2	4	2	3	5	3	4	4	5	3	4	4	4	4	4	3	4	3	4	3	3	2	4	2	4	5	5	5	3	5	5	4	4	5	4	4	2	3.18472	5	5	4	3	5	3	4	5	3
1	13	0	2	4	5	5	5	5	4	5	5	2	3	1	2	1	1	2	1	1	2	1	3	5	5	4	2	5	1	5	2	5	3	1	1	1	2	2	5	5	5	6	4	3	4	4	3	3	3
1	13	0	2	4	4	4	4	4	4	4	5	2	2	2	2	3	3	2	2	3.71109	3.21008	2	4	4	1	2	4	4	2.60671	4	2.7268	2.5815	4	4	5	5	5	5	4	4	4	3	4	3	4	3	4	4	4
1	13	0	2	4	5	2	3	2	2	4	3	2	2	4	2	3	3	2	2	2	1	4	5	4	4	3	2	2	3	4	4	3	2	1	3	3	3	4	4	4	3	6	3	2	3	1	1	2	3
1	13	0	2	4	5	4	5	5	3	3	4	4	3	4	2	4	2	3	3	4	4	5	5	5	4	3	4	4	5	3	5	5	2	2	3	4	1	3	4	5	3	5	4	6	2	4	2	3	4
1	13	0	2	4	4	3	5	5	4	5	5	2	3	2	3	3	4	4	3	3	3	4	3	3	4	3	4	4	5	4	4	4	2	1	3	3.738	3.3675	4	2	4	3	4	4	3	3	2	2	3	3
1	13	0	2	4	4	4	4	5	4	4	5	2	3	3	3	3	3	4	3	2	2	4	3	3	3	3	2	3	4	3	3	4	6	4	5	5	5	5	1	1	1	1	3	4	6	3	6	5	4
1	13	0	2	4	4	4	4	4	3	4	5	3	4	4	3	4	3	3	4	3	4	4	4	4	3	3	3	2	4	1	3	4	4	3	4	4	4	3	4	4	4	4	5	5	4	3	4	3	4
1	13	0	2	4	4	2	5	5	2	2	5	1	1	1	4	4	2	1	1	4	1	4	4	5	4	2	4	4	4	4	3	5	1	1	1	1	1	1	5	6	4	4	4	6	1	2	3	2	1
2	13	0	2	4	4	5	5	5	4	3	5	3	4	4	4	4	3	3	4	4	5	5	4	2	4	2	1	1	5	4	5	5	5	1	1	6	4	5	1	1	1	1	2	4	3	5	3	4	3
2	14	0	2	4	5	5	5	5	5	4	5	2	5	1	1	1	1	2	5	2	1	2	5	4	5	5	1	5	1	1	4	5	5	5	6	6	5	5	2	1	1	1	2	2	6	5	6	6	6
2	14	0	2	4	5	3	5	5	3	3	3	3	1	3	1	4	2	2	3	1	2	3	4	5	1	4	2	3	2	4	4	3	4	5	6	5	2	2	1	2	2	1	2	2	6	2	6	5	6
2	14	0	2	4	3	3	5	5	4	3	5	2	4	2	2	2	3	3	2	3	4	4	3	2	3	2	1	2	2.86111	3	3	3	5	4	3	3.34661	2	2	4	3	2	5	6	4	3	2	2	2	2
2	14	0	2	4	2	4	5	4	3	4	3	2	3	3	2	4	3	2	3	3	3	4	4	5	5	1	5	5	5	5	4	5	3	3.52474	3	5	4	2	4	4	3	2	4	4	3	3	3	4	4
1	14	0	2	4	5	2	5	4	4	4	5	3	2	4	2	2	5	2	4	2	3	1	5	5	5	5	1	5	3	4	1	4	1	1	5	3	3	2	1	1	1	1	3	4	6	4	5	2	3
2	14	0	2	4	4	5	5	4	4	4	3	3	5	1	3	5	2	3	5	4	5	4	3	4	3	4	3	4	4	2	3	4	5	5	4	6	3	4	4	4	5	4	4	5	3	3	4	3	4
2	14	0	2	4	4	4	5	5	5	4	4	2	3	2	3	3	2	3	4	2	3	2	3	5	2	4	2	4	2	3	5	4	4	4	4	5	4	3	4	3	4	3	4	4	3	4	4	4	3
2	14	0	2	4	4	5	1.58843	3	3	5	5	3	2.36259	3	3	2	2	3.07996	2	2	3	5	1.48842	5	5	5	1	5	4	1	5	5	2	4	6	3	3	2	2	2	2	2	4	4	6	3	6	6	5
1	14	0	2	4	4	5	5	5	3	4	5	3	4	3	3	2	3	4	3	4	4	4	4	3	5	4	4	4	5	4	3	4	4	3	4	4	2	2	2	3	1	1	4	2	6	3	5	6	5
1	14	0	2	4	4	4	5	5	4	5	5	5	5	2	4	2	5	2	4	2	2.65619	4	1	5	5	3	5	5	5	3	4	5	2	1	1	1	1	1	3	1	2	5	2.603	5	5	5	4.40281	6	4
2	14	0	2	4	5	5	5	5	4	5	4	4	4	3	4	2	4	3	2	3	4	4	2	2	5	5	2	4	3	3	4	5	4	1	4	6	2	5	4	4	5	5	2	2	5	5	6	4	5.02343
1	14	0	2	4	5	3	5	3	3	5	4	2	5	3	4	3	3	4	4	4	5	3	4	3	5	5	1	2	4	5	5	4	3	2	3	5	3	4	1	3	4	2	4	5	4	3	3	2	3.16935
1	14	0	2	4	4	4	4	4	4	4	4	3	3	4	4	2	2	3	2	2	2	2	4	3	4	2	4	4	4	3	3	3	2	2	4	2	4	3	2	2	2	2	2	4	4	4	4	4	4
1	14	0	2	4	5	5	5	4	3	3	4	4	4	4	4	4	2	4	3	3	4	4	5	4	4	3	4	4	4	4	4	4	4	3	3	5	4	4	3	4	3	2	5	5	4	3	4	4	4
2	15	0	2	4	5	4	5	5	5	2	4	1	3	2	1	2	2	2	2	2	4	4	1	1	3	4	1	1	3	3	2	3	3	2	3	4	1	1	4	3	3	3	4	5	1	1	1	1	1
1	15	0	2	4	4	4	3	2	2	2	2	4	2	2	2	2	2	3	2	3	2	3	2	2	4	2	3	3	3	2	1	3	2	4	3	5	3	2	2	2	4	3	3	4	3	4	3.0852	3	3
2	15	0	2	4	4	3	5	3	3	3	5	3	2	2	2	2	2	2	2	2	3	3	4	5	4	3	3	3	2	2	2	2	4	2	2	3	2	3	4	5	5	3.7153	5	6	2	2	2	2	2
2	15	0	2	4	3	4	3	3	2	5	3	4	4	4	2	4	4	2	4	3	4	5	4	4	5	2	2	2.5709	2	1	5	5	4	5	4	6	6	4	4	5	2	2	6	6	4	2	3	2	2
2	15	0	2	4	5	4	3	4	4	4	4	4	5	4	2	3	4	4	4	4	4	2.31416	3	1	3	4	3	4	2	4	4	5	4	5	6	6	6	5	3	2	1	6	5	6	6	4.02303	5	2	1
2	15	0	2	4	4	4	5	3	2	4	5	3	2	2	3	2	4	4	4	2	4	5	4	4	2	4	4	4	4	2	4	1	4	4	4	3	4	4	4	4	4	4	5	5	3	2	2	2	2
2	15	0	2	4	2.31786	2	4	3	2	3	2	2	3	2	3	2	2	2	3	4	5	4	2	2	3	3	1	1	3	2	3	4	5	3	3	3.09324	1	3	4	5	4	5	5	5	4	5	4	2	3
2	15	0	2	4	4	5	5	5	4	4	1.71225	4	2.40212	2	3	4	4	5	5	4	5	2	4	3	4	5	2	3	2	1	1	5	4	4	5	3	2	3	4	3	3	4	3	6	4	3	3	4	2
2	15	0	2	4	5	5	5	5	4	5	5	2	4	2	3	2	3	2	2	2	1	2	5	5	5	5	4	5	5	3	3	3	3	1	3	5	4	3	5	4	5	1	5	4	3	3	4	3	4
2	15	0	2	4	4	5	5	2	1	2	1	4	4	3	3	5	5	2	5	5	5	3	3	5	4	5	1	1	5	3	3	2	4	2	2	5	3.5048	6	6	5	4	6	4	6	2	1.93323	1	1	2
2	15	0	2	4	4	3	2	3	3	2	4	3	2	3	4	2	4	3	4	3	2	4	3	2	3	3	3	4	4	3	3	2	4	3	4	4	2	3	3	4	2	4	4	2	4	3	4	3	4
2	15	0	2	4	5	4	5	4	5	4	5	3	5	3	4	3	3	5	3	4	3	3	2	2	2	1	1	3	5	4	4	3	3	2	3	2	6	5	1	2	1	2	1	3	1	2	2.67237	4	2
1	15	0	2	4	4	4	4	5	2	2.08897	5	2	3	4	4	2	2	3	4	3	2	2.21922	4	3	4	4	2	4	4	2	1.91159	4	5	4	4	6	4.36838	4	5	5	4	6	4	6	5	5	5	4	5
1	15	0	2	4	4	4	5	5	5	5	5	4	4	4	4	4	4	3	4	4	4	4	4	4	2	3	2	4	4	2	4	4	4	3	4	3	3	3	3	5	3	3	5	4	4	3	3	4	4
2	15	0	2	4	5	4	5	3	4	2	5	4	4	4	4	2	4	2	4	4	4	5	4	5	4	4	2	4	5	4	5	5	3	4	4	6	3	4	1	2	2	1	3	4	3.64048	3	3	4	3
1	15	0	2	4	5	4	5	5	4	5	5	4	4	3	5	2	4	5	5	4	2	5	5	5	4	5	2	3	2	3	4	5	3	1	2	5	1	1	4	2	2	1	3	4	5	4	5	3	6
2	16	0	2	4	4	4	5	4	4	4	4	2	3	2	2	2	2	4	4	4	5	5	4	5	5	4	4	4	3	3	4	5	4	3	4	4	4	3	1	2	1	1	2	2	2	3	4	3.53451	3
1	16	0	2	4	5	2	5	5	5	4	4	2	2	3	2	4	4	3	4	1	2	4	5	2	5	2	4	4	4	3	5	4	2	3	4	4	2	4	2	2	3	3	3	4	4	2	3	2	4
2	16	0	2	4	4	4	4	3	2	4	4	3	3	4	2	2.38876	5	2	4	4	4	2	2	1	4	1	2	4	4	3	2	4	5	1	4	4	4	5	3	4	2	2	6	5	5	4	5	4	4
2	16	0	2	4	4	3	4	3	3	4	4	3	4	4	2	2	3	4	4	5	4	5	5	5	5	2	4	4	5	1	2	5	4	3	2	3	3	2	3	3	4	2	2	3	4	2	5	4	4
2	16	0	2	4	5	4	5	4	5	4	5	3	5	3	4	3	3	4	4	4	5	3	3	3	4	3	2	3	4	3	4	4	5	4	5	6	5	6	1	2	1	1	2	3	3	4	3	4	5
2	16	0	2	4	2	5	5	4	2	1	4	5	5	3	1.75994	5	5	5	3	4	4	2.10014	1	1	4	3	5	1	5	5	1	4	3	1	4	6	5	6	4	6	5	6	5	6	4	2	3	2	3
1	15	999	2	3	4	3	5	3	4	5	3	2	1	5	5	5	4	3	5	4	5	4	2	1	5	2	5	4	5	4	2	5	6	5	5	6	6	5	1	2	2	1	2	1	5	4	6	6	5
1	13	1	2	3	3	3	4	4	3	3	3	3	3	2	2	2	2	2	2	2	2	2	2	3	3	4	3	3	2	3	2	2	5	5	5	4	4	4	1	1	1	1	1	2	5	4	5	6	4
1	13	1	2	3	5	5	5	5	3	4	3	3	2	2	3	1	2	4	4	4	4	4	2	3	4	2	3	3	4	3	3	5	4	4	4	4	4	4	4	3	3	1	2	1	4	4	4	4	4
2	13	1	2	3	4	4	5	4	4	2	5	3	3	2	3	2	3	3	2	3	4	4	3	4	3	3	2	4	4	3	4	2	4	2	3	2	2	3	5	5	4	6	6	5	3	3	3	4	4
1	13	1	2	3	5	4	5	4	4	3	4	3	5	2	4	4	4	2	4	4	5	4	4	2	2	2	4	3	4	2	1	4	3	4	4	3	3	4	3	4	4	4	2	4	3	3	4	2	3
1	13	1	2	3	2.99213	2	2.30411	4	3.20627	1	3	3	4	3	4	3	2	2	5	2	3	3	4	5	5	1	3.79819	2	3	3	4	4	4	4	4	3	3	3	2	3	3	3	3	3	4	4	4	3	3
1	13	1	2	3	3	4	4	4	3	4	4	4	3	4	4	4	4	4	4	4	3	4	3	3	3	3	4	4	2.46348	3	3	3	4	3	3	4	3	4	3	2	3	2	3	2	5	4	6	5	5
1	13	1	2	3	4	2	3	1	4	2	4	4	2.99483	2	5	3	3	2	4	2	5	5	1	4	4	3	5	2	4	3	4	4	3	2	4	5	2	2	5	2	2	2	6	6	3	1	6	5	6
1	14	1	2	3	5	5	5	5	4	3	4	2	2	2	1	2	1	2	4	4	4	4	2	3	4	2	3	3	4	3	3	5	5	3	3	5	4	4	4	3	3	3	2	2	5	5	5	6	5
1	14	1	2	3	2	4	5	5	5	3	5	1	1	2	2	3	2	3	2	3	4	2	3	5	3	2	3	2	3	4	4	4	3	2	3	3	3	3	5	5	5	3	5	5	3	4	4	2	2
1	14	1	2	3	3	3	3	3	3	3	3	2	2	2	2	3	2	3	2	3	2	3	2.76228	4	3	3	5	5	5	5	3	5	3.68513	4.32515	3.75028	4.48439	4.27674	3.7864	2	5	5	2	5	5	2	3	2	2	3
1	14	1	2	3	5	5	5	4	3	3	4	1	3	2	2	2	3	3	2	2	3	2	3	4	3	2	3.79733	3	3	1	3.11344	4	6	2	2	1	2	3	1	2	1	1	3	2	5	3	4	5	5
1	14	1	2	3	3	2	4	3	3	3	4	2	2	3	2	3	3	3	3	3	2.68104	3	2	3.30171	2.63608	2	4	3	5	3	1	3	3	4	4	4	3	3	3	2	2	3	5	6	3	2	3	3	3
1	14	1	2	3	3	4	4	4	4	2	4	3	2	2	3	2	2	3	4	4	2	3	4	3	2	4	2	2	4	2	1	4	3	3	3	3	3	3	2	4	4	3	4	4	4	4	4	4	4
1	14	1	2	3	2	2	5	3	3	3	3	3	3	4	3	2.975	2	3	3	3	2	3	3	4	3	3	5	3	3	4	2	5	4	4	4	5	3	4	2	3	5	2	2	3	6	5	4	4	4
1	14	1	2	3	3	4	5	5	4	3	5	3	3	4	3	4	3	3	2	4	3	3	1	3	3	3	3	3	3	2	3	3	4	3	3	5	3	3	1	1	1	1	2	2	6	4	6	4.77877	4
1	14	1	2	3	5	2	5	1	2	1	5	3	1	3	4	2	3	3	3	3.81462	3	4	4	3	4	4	2	3	4	5	2	3	6	1	2	3	1.75644	1	2	3	4	4	6	6	1	2	3	4	2
2	14	1	2	3	4	5	5	4	3	1	4	1	2	3	5	1	3	4	3	2	1	3	2	1	5	5	5	4	5	3	1	1	2	3	2	6	3	4	3	2.72851	3	2	3	2	2	6	1	1	1
1	14	1	2	3	4	5	5	5	5	4	5	4	2	5	5	5	5	5	5	5	5	3	5	5	4	5	5	5	5	5	2	5	5	4	5	6	4.76381	5	1	2	1	1	3	5	4	4	4	5	5
2	15	1	2	3	3	2	4	2	3.87885	2	2	4	4	5	1	2	3	2	2	3	4	3	4	4	1	1	4	5	4	5	1	5	4	4	3	4	5	5	2	2	1	1.6991	3.83331	5	4	3	4	4	4
1	15	1	2	3	3	2	4	4	2.70076	5	3	1	2	3	2	3	2	3	3	3	4	4	3	1	5	1	2	2	3	2	4	4	2	3	3.98253	4.64712	6	4	1	2	1	4	6	6	6	6	6	6	5
2	15	1	2	3	3	2	5	3	1	1	1	5	5	2.65734	2	3	3	2	2	3	5	2	3	1	3	1	5	5	4	3	2	4	4	3.76349	5	6	4.06934	4	3	1	2	3	3	4	5	1	4	4	4
1	15	1	2	3	4	3	2	3	1	4	3	4	3	2	3	2	2	4	3	2	4	1	1	4	3	5	1	3	2	4	3	5	4	6	6	6	4	6	2	5	4	1	3	4	5	3	1	5	6
1	15	1	2	3	2	1	5	3	1	2	1	4	3	4	3	4	3	3	3	3	3	5	4	5	4	5	5	5	5	5	5	5	5	4	6	6	6	5	3	3	3	3	5	6	2	2	2	2	2
2	15	1	2	3	1	4	1	2	3.44881	4.41715	1	4	2	2	2.62326	3	4	5	4	2	5	5	1	5	5	1	5	5	5	5	1	5	5	4	3	5	3	3	1	1	1	1	1	1	1	1	1	3	1
1	15	1	2	3	2	3	4	2	4	1	4	4	2	2	4	5	3	3	3	3	3	3	3	2	4	2	2	3	4	5	4	3	2	1	3	3.36686	3	3	3.58805	3	5	4	3	4	3	4	5	3	5
1	15	1	2	3	2	3	3	2	2	3	3	4	3	3	4	3	3	4	3	3	4	3	3	2	3	3	3	4	3	3	2	3	3	3	4	3	4	3	4	4	5	6	4	4	3	3	4	3	3
1	15	1	2	3	4	4	5	3	3	4	2	4	4	4	4	4	3	4	4	4	4	4	3	3	4	2	4	2	4	2	4	4	3	3	3	4	3	3	4	4	3	3	6	6	3	3	4	3	3
2	15	1	2	3	2	3	4	5	3	4	5	4	2	2	5	3	3	3	3	2	4	4	3	4	4	1	5	3	4	2	2	2	1	2	1	3	1	2	5	6	6	5	3	4	2	3	1	2	6
2	16	1	2	3	5	2	5	2	2	2	2	3	3	3	3	2	2	3	2	3	2	4	3	3	4	3	4	3	5	4	3	3	4	3	4	5	3	5	3	4	4	1	5	5	3	3	4	4	4
2	16	1	2	3	4	1	3	4	2	3	5	2	4	4	5	2	3	1	3	4	4	2	5	3	5	5	5	5	4	4	5	1	2	5	3	6	4	5	3	5	4	2	4	5	4	2	4	3	3
1	17	1	2	3	5	5	5	5	5	5	5	1	1	5	5	5	5	1	3	5	5	5	5	5	5	5	5	5	5	5	5	5	6	6	6	6	6	6	1	6	1	1	6	1	6	6	6	6	6
2	13	0	2	3	3	2	5	5	4	2	5	3	2	2	1	2	4	2	3	2	2	2	5	5	4	3	2	3	5	2	3	4	4	3	3	4	3	4	3	3	2	4	2	3	4	3	4	3	2
1	13	0	2	3	4	5	5	5	4	3	4	3	3	2	3	3	4	2	4	3	4	3	2	3	3	4	4	3	3	4	5	4	5	5	6	5	4	4	3	5	4	2	3	6	6	5	4	4	5
1	13	0	2	3	4	1	5	4	3	3	5	1	1	1	4	2	2	4	3	2	3	3	2	4	1	1	3	2	5	2	4	2	2	1	2	2	1	1	6	6	6	6	6	6	1	2	1	2	1
2	14	0	2	3	3	3	5	5	3	3	5	3	4	4	1	2.88047	3	4	3	3	3	5	5	5	5	5	4	5	5	4	5	5	4	6	6	6	6	4	1	4	1	1	2	1	6	4	6	6	6
2	14	0	2	3	3	2	3	2	3	4	5	1	2	2	2	2	2	2	2	2	2	3	5	5	4	4	2	2	2	4	5	4	4	5	5	5	4	3	2	3	2	3	2	4	5	4	4	5	4
2	14	0	2	3	4	3	3	4	3	3	4	4.24465	3	3	2	1	1	1	4	3	3	4	3	2	3	4	2	3	4	5	3	5	1	5	3	6	6	1	1	6	3	2	6	2	6	6	5	6	6
2	14	0	2	3	4	3	5	2.3229	2	3	3	4	4	2	3	1	1	3	4	1	4	3	3	5	3	3	4	3	4	3	5	2	4	3.43469	4	3	4	3	4	3	5	5	3	4	4	3	3	4	4
1	14	0	2	3	4	2	5	5	2	4	3	2	4	3	4	2	2	2	3	3	4	5	3	5	5	5	3	4	2	3	3	2	3	3	3	4	4	3	4	4	3	2	5	6	4	3	4	4	4
2	15	0	2	3	5	4	5	5	5	3	5	3	1	2	1	5	5	4	5	5	5	5	1	5	4	5	2	5	1	5	1	5	1	6	6	1	1	4	4	1	1	4	1	1	1	6	2	2	4
2	15	0	2	3	3	5	5	5	5	2	5	1	3	3.51629	1	4	3	3	2	2	2.21901	3	2.50366	4	1.79637	3	3.94099	2.98694	2.5008	3.63621	2.436	2.83763	6	3	6	3	3	3	2	2	3	6	4	2	6	3	6	4.25637	4.27179
2	15	0	2	3	3	3	5	4	2	3	3	2	2	2	2	2	3	3	2	3	2	3	4	4	2	4	2	2	3	2	5	3	2	2	3	4	4	2	1	2	1	2	2	4	5	2	3.9945	3	4
2	15	0	2	3	2	2	5	5	1	4	5	2	4	2	2	3	3	4	4	3	4	3	3	3	4	2	2	4	4	4	3	4	3	3	4	3	3	3	5	4	4	5	6	5	3	2	3	3	2
2	15	0	2	3	4	2	5	3	1	2	3	2	1	3	2	2	3	3	4	3	5	5	3	4	1	5	2	3	2	3	4	5	4	3	2	6	4	1	5	6	5	4	4	6	3	1	3	1	1
2	15	0	2	3	5	3	5	2	2	3	5	3	3	3	2	4	2	4	3	3	3	4	2	5	4	4	1	3	1	3	1	3	5	1	1	5	1	3	6	6	6	6	6	6	1	1	1	1	1
2	15	0	2	3	2	5	4	2	3	5	3	4	2	4	2	3	1	5	2	4	1	3	2	3	1	1	3	2	4	1	1	3	2	1	3	4	3	4	4	3	2	5	5	4	4.2003	3.80271	5	4	3
2	15	0	2	3	3	5	4	2	3	5	3	4	2	4	2	3	1	5	2	4	1	3	2	3	1	1	3	2	4	1	3.50993	2	2	1	3	4	3	4	4	3	2	5	6	4	3	4	5	4	3
2	15	0	2	3	4	3	4	2	4	3	3	3	4	2	3	1	2	4	2	5	3	4	3	3	2	2	2	3	2	4	4	4	4	5	4	6	3	4	4	4	3	3	4	5	5	3	3	3	4
2	15	0	2	3	4	2	1.36603	4	3	3	4	2	4	2	3	3	2	4	4	2	3	5	3	5	5	5	2	4	5	4	5	5	3	2	5	6	3.65431	4	3	3	4	2	6	4	4	6	5	3	3
2	15	0	2	3	5	5	5	5	4	5	5	3	2	3	3	2	2	2	2	2	1	3	4	5	1	3	5	2	2	1	5	2	4	3	3	3	3	3	2	3	3	2	2	3	5	4	5	5	5
2	15	0	2	3	2	2.93091	5	5	5	5	4	1	5	5	2.49458	3	5	2	3	1	4	4	4	2	3	4	4	4	2	4	2	2	4	3	3	5	3	4	3	3	4	4	6	5	6	3	6	4	6
2	15	0	2	3	2	1	3	3	1	4	3	4	4	2	4	2	4	2	4	2	4	4	4	1	2	3	4	5	2	3	4	4	3	2	6	5	3	4	3	4	2	5	4	5	3	2	4	3	2
2	15	0	2	3	3	2	5	4	4	3	4	2	4	3	4	4	3	3	4	4	4	4	5	5	5	5	4	4	3	2	5	4	4	5	5	6	5	5	2	1	1	1	2	2	5	4	5	5	5
2	16	0	2	3	2	2	5	2.56143	2	5	3	2	4	2	2	3	3	4	4	3	4	2.22321	3.2912	3	4	2	2	4	4	4	3	4	5	5	4	4.9535	3	3	5	4	4	5	6	5	3	4	3	5	4
1	16	0	2	3	5	4	5	5	4	5	3	4	2	3	2	4	4	3	4	1	2	4	5	2	5	2	4	4	4	3	5	4	3	1	4	3	2	1	5	6	4	5	5	6	2	3	3	2	1
2	16	0	2	3	2	1	4	4	3	5	1.8923	3	2	3	2	4	4	3	2	4	3	2	4	3	4	3	4	3	3	1	5	1	6	4	3	4.17065	3	6	6	4.53994	4	4	3	4	4	6	3	6	4
2	16	0	2	3	4	2	5	2	2	5	2	3	4	3	4	2	1	2	4	5	4	5	4	4	5	5	5	5	2	2	3	5	4	2	5	5	2	5	4	5	5	2	4	5	5	2	5	2	4
2	18	0	2	3	4	3	3	5	2	4	5	2	2	3	3	2.74493	4	3	4	3	4	2	3	2	2	3	3	4	3	4	3	4	3	6	4	4	5	2	2.93065	3	3	1	3	3.32101	3.94698	3	3	6	6
1	15	1	2	2.18111	2.29793	3.32029	4	3	3	4	2	3	2	3	4	2	4	2	3	3	2	4	3	4	3	4	3.29242	4	3	3	4	4	2	3	4	3	4	3	2	3	3	2	3	2	3	3.0393	3	4	2
2	13	1	2	2	5	3	5	5	2.58952	5	5	1	4	5	3	2	4	5	4	3	5	5	5	5	5	3	5	5	5	4	2	5	5	3	4	3	1	2	4	4	3	4	4	3	2	1	4	2	3
1	13	1	2	2	3	1	1	1	3	2	1	3	2	5	5	5	4	4	3	4	5	3	1	2	3	1	4	5	3	5	2	5	3	4	4.77962	6	4.52426	4	4	3	3.59695	3.58464	6	4	4	5	4	2	4
1	14	1	2	2	4	4	4	3	3	4	4	2	2	3	2	3	2.90142	4	3	2	3	4	3	4	3	2	3	2	4	2	3	3	4	3	4	5	3	4	3	2	2	3	3	4	3	2	3	2	4
2	14	1	2	2	2	3	3	2	3	4	4	2	4	3	3	4	3	4	3	2	2	3	3	3	2.22269	3.06226	4	4	4	3	3	4	4	3	4	4	3	5	2	1	3	3	3	2	3	4	4	3	3
2	14	1	2	2	2	4	4	2	4	4	4	3	4	4	4	3	3	4	4	4	5	5	5	5	5	5	2	1	1	1	2	2	4	4	5	6	5	4	2	2	2	2	2	4	4	3	4	4	4
2	15	1	2	2	4	4	5	5	5	2	5	3	3	3	2	4	3	2	3	3	1	2	2	4	2	1	1	3	2.67701	2	3	4	4	6	1	5	1	1	3.57537	2	4	5	6	6	2	6	1	1	5
1	15	1	2	2	5	5	2	2	1	2	5	1	3	2	3.79546	3.4624	1	1	3	2	4	3	5	5	5	2	5	5	5	5	5	5	3	4	5	2	4	5	5	6	3	2	6	5	1	2	3	1	2
1	15	1	2	2	3	2	3	4	3	3	3	4	3	4	3	4	3	5	5	4	3	5	3	2	4	2	1	2	3	4	2	1.64586	4	3	4	3	5	5	2	2	2	6	4	4	5	4	4	3	3
1	15	1	2	2	2	3	5	2	2	4	4	3	3	4	4	3	2	3	4	3	2	4	3	3	4	4	3	4	2	3	2	2	2	5	3	6	4	4	5	5	3	4	6	6	1	2	1	1	1
1	15	1	2	2	3	1	1	1	3	2	1	3	2	5	5	5	4	5	1.84821	1.69037	4	3	4.2657	4.09514	3	1	4	5	3	5	3.90327	5	3	4	4.76572	6	4.58907	4	4	3	3.74527	3.59307	6	4	4	5	4	2	4
1	16	1	2	2	2	3	2	3	2	3	2	4	3	3	3	3	2	2	3	2.75309	4	3	3	3	3	2	3	2	4	3	3	5	5	5	4	5	5	5	4	4	1	1	6	6	5	5	5	3	5
2	16	1	2	2	2	1	4	3	1	4	4	1	2	4	3	3	5	3	3	3	2	5	4	4	4	4	1	1	1	1	1	2	4	3	4	3	3	4	4	3	3	4	4	4	3	2	2	2	3
2	17	1	2	2	3	2	3	4	1	3	2	2	4	3	4	2	4	3	4	3	4	2	1	2	3	1	3	4	5	5	2	4	6	4	4	4	4	3	5	5	6	3	4	6	4	3	6	4	4
1	17	1	2	2	3	4	5	4	3	2	4	4	5	5	5	5	2	5	5	5	5	5	5	5	5	5	2	5	3	5	5	5	5	6	6	6	6	6	2	2	2	1	2	3	5	4	4	5	5
2	13	0	2	2	2	3	5	5	2	4	5	2	2	2	3	4	4	4	5	4	4	5	5	5	1	4	2	3	5	1	5	5	4	3	4	3	4	4	5	5	4	6	4	5	3	2	4	2	2
1	13	0	2	2	2	2	5	5	3	1	1	4	3	4	3	4	3	4	4	4	4	5	2	2	4	2	4	4	4	4	5	1	5	6	2	3	2	3	5	4	4	5	1	4	5	4	5	4	5
1	14	0	2	2	4	2	5	4	2	5	4	3	4	3	2	4	3	4	2	2	4	3	3	3	4	3	2	3	4	3	5	4	4	3	4	6	3	4	2	1	1	1	3	4	4	3	4	5	5
1	14	0	2	2	2	4	5	5	2	4	4	3	2	4	3	4	4	3	4	2	5	4	3	2	3	3	1	3	4	2	3	3	2	2	3	3	2	4	5	4	4	3	6	6	4	4	5	3	4
2	14	0	2	2	4	2	5	4	2	2	4	4	2	2	4	2	2	3	4	2	2	5	2	3	4	4	2	3	2	2	2	4	3	2	4	4	2	3	2	2	2	2	2	3	4	2.29689	2	2	3
2	15	0	2	2	2	2	5	4	2	4	5	1	4	3	1	4	4	5	4	3	2	5	3	3	4	2	4	2	3	1	1	3	4	1	1	6	1	1	4	5	3	1	3	4	4	1	2	5	4
2	15	0	2	2	2	3	3	5	3	5	5	3	2	2	2	4	2	3	5	4	5	4	3	5	4	3	2	3	3	1	5	4	4	3	1	4	4	4	4	4	3	4	2.51686	1	3	2	3	2	3
2	15	0	2	2	4	5	5	1	3	4	2	2	3	3	2	2	4	4	4	3	2	4	5	5	5	4	5	5	5	4	3	2	4	2	2	5	3	3	6	5	5	5	6	6	3	2	3	2	2
2	15	0	2	2	3	5	2	4	5	5	5	4	4	4	2	5	4	3	4	2	2	4	5	4	1	3	3	4	2	4	2	5	1	2	1	2	4	4	1	2	3	1	1	3	1	2	2	1	6
2	15	0	2	2	2	1	4	5	3	5	5	3	4	3	4	3	3	3	4	4	4	3	4	4	5	5	2	3	3	2	5	3	4	3	3	6	5	4	3	5	2	5	4	6	4	3	4	4	4
2	15	0	2	2	4	5	5	2	1	5	3	4	4	3	4	3	3	5	5	5	5	5	3	5	5	5	5	5	1.12272	2	5	5	4	5	6	6	6	4	1	1	1	1	5	6	6	6	6	6	6
2	15	0	2	2	2	2	5	5	5	5	2	4	2.51383	4	4	4	1	1	4	4	4	1	1	5	1	5	4	5	5	4	2	5	6	2	3	2.71606	2	2.28951	4	3	3	3	3	2	3	4	3	3	3
2	15	0	2	2	2	5	4	2	5	2	2	4	5	4	4	4	4	4	5	5	5	1.53539	2	5	4	5	3	5	5	1	2	2	1	3	2	2	3	6	1	1	1	1	2	4	6	4	5	6	3
2	15	0	2	2	4	1	2	2	4	1	1	2	2	3	5	4	5	3	4	5	4	5	3	2	3	1	1	5	2	3	2	3	1	2	5	5	5	6	2	1	1	1	2	3	6	1	6	6	6
2	16	0	2	2	4	5	5	4	4	5	5	1	4	4	3	4	1	5	5	2	4	2	5	5	4	3	2	3	5	2	5	4	2	2	4	5	4	5	3	2	2	2	4	5	4	2	3	4	3
2	16	0	2	2	3	4	5	5	3	4	5	2	5	1	4	5	5	3	5	5	5	5	3	5	5	5	2	5	5	2	3	5	6	3	5	3	2	1	2	1	3	6	2	1	3	1	4	2	3
2	16	0	2	2	2	5	5	5	4	5	5	3	5	5	5	4	3	4	4	5	5	5	5	5	5	5	4	5	5	3	5	5	5	4	4	6	6	5	4	1	1	1	6	6	5	4	4	4	5
2	13	1	2	1	2	2	1	1	1	2	2	4	4	4	3	2	2	2	1	4	5	4	1	3	2	3	5	4	4	3	1	3	1	5	4	6	4	6	4	4	2	6	6	1	1	1	1	1	6
2	14	1	2	1	5	4	3	3	4	3	4	2	1	2	3	4	4	3	2	3	2	3	3	2.74027	3	3	3	4	3	4	4	5	3	2	2	3	2	2	3	3	3.17854	2	3	4	2	2	3	3	2
2	15	1	2	1	2	4	4	2	1	2	2	3	3	3	2	3	2	4	2.63142	3	4	2	2	4	3	2	2	3	2.77182	3	2	2	3	2	5	6	4	3	2	2	4	1	2	2	4	4	6	3	4
2	15	1	2	1	1	1	2	3	3	2	3	2	3	2	3	4	3	4	4	4	5	3	1	5	4	4	2	4	5	1	5	3	3	4	4	3	4	2	4	3	4	3	4	3	3	4	2	4	3
2	15	1	2	1	1	1	1	2	3	3.29305	4	3	2	3	4	3	3	4	2	2	3	2	1	4	4	3	3	5	4	3	2	3	6	1	6	4	5	4	2	3	6	4	6	6	6	6	3	6	3
1	15	1	2	1	1	5	5	5	5	5	5	3	4	3	4	3	4	3	3	4	3	4	3	2	5	5	2	2	2	1	5	5	4	4	3	3	2	2	2	2	2	4	3	4	2	1	2	3	3
2	16	1	2	1	3.56375	3.07476	4	4	4	5	5	3	3	3	2	3	3	2	2	2	3	3	3	3	2	3	4	2	4	3	5	2	2	3	3	1	2	2	2	3	1	1	2	2.94495	2	2	4	3	2
2	12	0	2	1	5	1	4.01371	1	5	1	3	3.80478	2	2	2.81065	3	2	5	2	2	5	2	3	4	5	3	5	5	2.29278	2	4	2	6	2	6	6	6	6	5	6	5	6	6	6	4	3	6	3	6
2	14	0	2	1	2	2	5	5	2	3	5	3	1	3	1	5	4	1	1	1	1	3	3	3	2	4	3	1	4	3	4	5	4	3	3	3	4	3	4	4	5	4	5	6	3	1	1	1	1
2	14	0	2	1	2	1	5	1	1	1	1	1	3	3	3	4.33839	1	3	3	3.3883	2	2	1	1	5	1	2	5	5	1	1	5	3	1	6	2	6	1	1	4	4	6	6	6	1	1	2.06387	4	1
2	15	0	2	1	1	4	5	4	4	5	5	4	5	4	2	4	3	3.14308	2	3	4	2.08531	4	4	1.92254	2.17111	5	5	4	3	3	4	1	5	4	6	3	2	3	4	1	1	4	5	3	3	3	2	3
2	16	0	2	1	5	2	5	5	2	5	5	3	5	3	4	3	4	1	5	4	3	3	3	5	5	5	1	5	3	5	5	5	1	5	4	6	6	6	3	4	1	1	3	4	5	3	3	3	6
2	12	999	1	5	5	5	5	2	1	5	2.59079	3	4	1	4	4	2	2	4	4	2	1	3	3	4	4	1	4	1	1	4	2	4	1	1	1	1	1	4	1	6	6	6	6	1	1	1	1	1
1	11	1	1	5	5	5	5	5	4	5	5	4	5	4	4	4	4	3	4	4	4	5	5	5	5	5	3	5	4	3	5	5	5	5	6	5	5	5	1	1	1	1	2	1	6	5	6	6	6
1	12	1	1	5	5	3	5	5	2	5	3	2	3	3	2	3	4	4	5	2	3	3	4	2	3	2	4	3	3	3	2	2	4	4	6	6	4	3	5	6	5	4	6	5	6	4	5	5	4
1	12	1	1	5	5	3	5	2	4	5	4	3	4	4	3	4	3	4	4	3	4	4	4	5	5	5	3	4	4	3	5	5	3	5	5	6	5	4	4	5	3	2	2	5	4	3	5	4	4
1	12	1	1	5	3	2	3	3	1	4	5	4	3	5	5	4	3	4	2	3	3	5	2	3	2	1	2	1	2	3	2	5	1	2	3	4	3.16097	4	3	4	5	4	3	4	6	4	5	5	1
1	13	1	1	5	5	5	5	5	4	3	5	2	2	2	1	2	3	4	5	5	5	5	4	5	5	5	5	5	5	5	4	5	3	3	6	6	6	3	1	2	1	1	2	3	4	3	4	6	4
1	13	1	1	5	5	5	5	5	4	4	5	1	2	2	4.07281	3	1	2	1	2	1	4	5	1.20758	1	5	1	2	1	1	5	4	2	1	1	1	2	1	1	2	1	1	2	1	1	2	1.86732	1	2
1	13	1	1	5	5	4	5	5	5	4	5	4	2	1	2	2	4	4	3	4	3	4	5	5	5	5	4	4	4	4	5	5	5	3	5	5	3	3	2	2	3	1	2	2	5	4	5	4	5
1	13	1	1	5	1.05147	3	5	5	4	4	5	4	5	2	2	4	3	2	5	5	4	2	3	4	5	5	4	3	5	1	2	2	4	4	5	6	5	4	1	6	4	1	4	5	6	5	6	5.72848	5.94192
1	13	1	1	5	4	3	2	3	4	2	3	2	3	3	2	3	3	2	3	1	3.80704	1	4	4	3	4	2	2	3	3	4	3	2	3	1	2	3	4	3	3	4	2	3	3	2	4	2	4	3
1	13	1	1	5	5	3	5	5	2	5	3	2	3	3	2	3	4	4	5	2	3	3	4	2	3	2	4	3	3	3	2	2	4	4	6	6	4	3	1	4	2	5	2	4	4	4	4	5	5
1	13	1	1	5	5	5	5	3	4	2	3	5	3	4	2	4	4	3	4	2	4	3	2	3	4	2	3	4	3	3	1	4	3	4	3	5	3	4	4	6	1	2	4	6	4	2.78423	3	4	5
1	13	1	1	5	5	4	5	5	5	4	4	1	3	3	3.46948	2	1	4	3	4	2	5	3	2	2	2	2	2	4	2	1	4	5	1	1	2	3	1	2	3	2	4	5	6	4	3	3	3	2
2	13	1	1	5	5	3	5	3	1	3	3	1	1	1	3	5	3	2	4	3	5	5	5	3	3	4	3	5	5	4	1	2	4	3	1	3	1	1	4	5	3	3	5	3	3	3	4	3	3
1	13	1	1	5	5	5	5	5	5	4	4	2	2	2	3	2	4	4	3	4	2.15064	2	2	4	4	4	4	4	4	4	4	2	4	2	4	3	2	1	1	2	2	1	4	4	4	2	4	5	4
2	13	1	1	5	4	3	4	2	4	5	3.02094	3.77525	2	2	3	2	3	2	4	3	5	4	3	2	3	5	1	2	1	3	1	5	3	4	5	5	6	3	4	2	2	6	3	5	2	3	2	3	4
2	13	1	1	5	3	3	4	2	4	5	4	4	2	2	3	2	3	4	2	3	3	2	3	2	3	4	1	2	1	3	4	4	3	4	5	5	6	2	4	3	3	6	4	5	2	3	2	3.17322	4
1	13	1	1	5	5	5	2	5	5	4	5	5	4	2	3	5	2	3	2	3.82605	2	1	5	3	2	4	3	4	3	5	5	3	3	4	6	6	2	3	2.34864	4	2	1	2	1	6	4	5	6	6
1	13	1	1	5	5	5	5	5	5	5	1.25458	3	3	3	3	3	1	1	5	5	5	5	1	2	4	3	3	3	3	3	2	5	4	4	3	5	5	4	1	1	1	1	1	1	6	6	5	6	6
1	13	1	1	5	5	4	5	5	3	4	5	3	3	3	3	2	2	2	4	4	5	4	2	5	5	5	2	5	3	4	2	5	6	6	6	5	3	1	3	3.12342	3.08587	4	4.48089	4.45896	4	2	4	4	4
1	13	1	1	5	5	5	5	5	1	5	5	5	5	3	3	3	3	3	3	2	3	3	2	3	3	2	5	5	5	5	1	5	6	6	6	6	6	5.43073	3	1	1	3	3	3	3	3	2	3	2
2	13	1	1	5	4	5	5	4	5	4	4	4	4	4	3	4	3	5	4	3	2	3	2	2	4	3	4	2	3	2	4	4	4	2	2	5	2	5	3	5	3	4	6	5	2	3	4	4	3
1	13	1	1	5	5	5	5	4	4	5	4	3	1	1	4	2	2	4	4	1	1	4	5	2	4	3	5	3	2	4	2	2	3	3	3	3	2	2	3	4	4	4	3	3	4	3	3	4	4
1	13	1	1	5	5	5	5	5	4	5	5	1	4	2	4	2	4	4	4	2	4	4	4	5	4	4	1	4	2	5	4	4	4	2	4	3	3	4	3	4	4	1	3	4	4	3	3	3	3
1	13	1	1	5	5	5	5	5	5	5	5	2	5	3	4	4	3	4	3	4	4	3	3	4	2	4	1	4	3	3	5	4	5	6	6	6	6	6	4	5	5	4	4	4	5	3	4	4	5
1	13	1	1	5	4	5	5	1.91387	4	5	4	4	4	4	4	4	4	4	4	4	4	4	4	4	4	4	4	4	4	4	5	4	4	3	4	4	3	4	3	2	5	2	5	5	3	5	5	5	5
1	13	1	1	5	5	4	5	4	4	4	4	4	5	4	4	4	4	4	4	4	5	4	3	2	4	3	4	3	4	4	3	4	5	3	5	4	4	3	5	6	5	4	5	4	5	4	4	4	5
1	13	1	1	5	5	4	5	4	5	4	5	2	5	4	4	3	3	5	5	4	3	5	5	5	5	3	5	5	5	5	5	5	5	4	4	4	3	3	3	2	3	1	3	2	5	3	4	5	1
1	13	1	1	5	5	5	5	5	5	5	5	3	2	1	5	5	5	5	4	3	2	3	2	5	5	5	5	3	3	4	3	5	6	5	5	5	6	4	2	2	1	1	4	4	6	6	6	6	6
1	13	1	1	5	4	5	5	5	4	4	5	3	2	2	5	5	2	2	2.90728	2	4	2	4	3	4	3	2	1	5	3	2	3	4	3	3	3	4	3	4	4	5	6	6	6	1	2	1	1	1
1	13	1	1	5	5	4	5	4	4	4	4	2	2	3	5	3	4	4	3	4	4	5	5	1.14709	1.28221	5	4	5	5	4	5	5	4	3	5	6	3	4	2	2	1	1	2	2	4	6	5	4	4
1	13	1	1	5	5	5	5	5	4	5	4	3	4	3	5	4	4	3	5	4	4	3	5	3	5	4	2	4	4	3	4	4	5	4	6	5	4	5	2	2	3	1	4	3	5	4	5	5	5
1	13	1	1	5	5	5	5	5	5	5	5	4	4	5	5	5	5	5	5	4	5	5	5	5	5	5	5	5	5	5	5	5	4	1	2	6	3.78214	5	1	5	2	1	4	6	6	5	5	6	6
1	13	1	1	5	5	4	5	5	4	4	5	5	5	5	5	5	5	5	5	5	5	5	5	5	5	3	4	5	5	5	5	5	5	3	6	6	5	6	1	2	6	1	4	4	6	6	6	6	6
1	14	1	1	5	5	2	4	4	5	5	5	1	1	4	1	1	1	1	1	1	1	1	5	5	4	1	4	4	1	5	2	1	1	4	3	1	1	1	2	3	1	1	4	4	1	1	1	1	2
1	14	1	1	5	5	5	5	5	4	4	5	2	2	2	2	2	3	3	3	2	3	2	4	4	3	2	2	1	2	2	4	3	1	1	1	2	2	3	4	4	4	4	4	4	4	1	2	2	2
1	14	1	1	5	5	5	5	5	5	5	5	4	4	2	2	2	3	3	2	3	4	4	4	2	3	2	4	4	4	3	3	4	5	2	5	4	3	4	3	4	4	2	5	5	4	3	4	4	4
1	14	1	1	5	5	3	5	5	4	4	5	2	1	3	2	1	4	4	5	3	1	2	5	5	5	2	1	4	5	5	5	5	1	2	3	6	1	3	2	3	1	1	2	3	6	2	5	5	3
1	14	1	1	5	5	5	5	5	4	4	4	2	2	3	2	4	3	2.69323	4	3	2	3	3	3	5	3	5	3	3	3	3	4	4	6	3	5	6	5	3	2	5	3	3	2	6	2	4	5	4
1	14	1	1	5	5	5	5	4	4	5	5	2	3	3	2	3	2	3	2	4	4	2	4	4	3	4	1	2	3	2	3	4	4	2	3	4	4	5	2	1	3	1	1	3	3.73619	3	3	4	3.54531
1	14	1	1	5	4	4	5	4	4	5	4	4	4	2	3	2	4	2	4	4	4	5	4	5	1	4	4	3	5	4	4	4	3	4	6	3	4	3	2	2	4	1	3	4	6	4	5	5	5
2	14	1	1	5	5	3	4	4	3	2	3	4	5	2	3	4	5	3	5	4	5	5	3	3	5	4	5	5	4	3	5	5	4	6	4	4	6	6	4	4	6	5	4	6	3	4	1	3	4
1	14	1	1	5	5	4	5	4	4	4	5	3	4	4	3	3	3	4	4	4	4	5	4	4	4	3	3	4	4	4	3	4	4	4	4	5	3	3	2	2	2	2	2	3	4	3	3	3	4
2	14	1	1	5	4	5	4	5	3	2.88821	3	4	2	2	2.77066	4	3	3	4	2	5	5	4	5	3	4	2	3	3	3	4	3	3	2	3	3	5	5	6	6	5	6	4	6	5	4	6	4	4
1	14	1	1	5	5	5	5	3	3	3	3	3	2	3	4	3	3	4	3	3	2	3	2	4	4	3	2	4	4	3	5	4	4	4	3	3	2	3	3	1	1	1	1	2	6	5	6	5	6
1	14	1	1	5	5	5	5	5	5	5	5	2	5	3	4	4	3	4	3	4	4	3	3	4	2	4	1	4	3	3	5	4	5	6	6	6	6	6	4	5	5	3	4	4	5	4.26855	4	4	5
1	14	1	1	5	5	4	5	4	3	2	5	3	4	4	4	3	3	3	4	2	2.02504	5	5	5	5	5	4	4	5	5	3	5	5	5	5	6	6	6	1	2	1	1	2	4	5	5	4	5	5
1	14	1	1	5	3	4	5	5	4	3	5	4	4	4	4	5	4	4	4	4	5	4	5	5	4	5	4	5	4	4	5	4	4	3	4	5	4	3	4	3	3	2	4	3	4	4	5	4	3
1	14	1	1	5	5	5	5	4	5	5	4	3	3	5	4	3	4	4	4	3	5	3	4	5	5	3	4	3	5	3	1	5	4	2	2	6	3	4	2	1	2	1	3	2	5	4	5	5	4
1	15	1	1	5	5	4	4	4	4	5	4	2	1	3	3	3	3	3	2	3	2	1	3	4	3	3	4	4	4	3	3	3	6	5	5	4	4	4	6	5	5	2	2	3	4	4	5	5	6
1	15	1	1	5	5	4	4	4	4	5	5	2	2	4	3	3	3	3	3	3	3	3	3	3	3	3	4	4	4	3	4	4	6	5	5	4	4	5	6	5	4	2	2	3	5	4	4	5	6
2	12	0	1	5	5	5	5	2	1	5	5	2	2	1	4	4	2	2	4	4	2	1	3	3	4	4	1	4	1	1	4	2	4	1	1	1	1	1	4	1	6	6	6	6	1	1	1	1	1
2	13	0	1	5	3	1	5	5	1	2	5	5	5	3	5	4	5	3	3	1	5	5	5	5	4	5	3	4	2	3	5	1	6	3	6	6	4	5	4	6	4	3	6	6	3	1	1	3	1
2	15	0	1	5	2	1	5	1	1	3	4	1	2	4	3	2	2	1	4	3	4	5	1	4	5	5	1	5	5	4	5	5	5	2	6	3	1	6	2	1	2	4	1	3	2	1	3	2	5
2	13	999	1	4	5	4	5	4	3	1	2	3	3	4	4	2	4	4	3	2	2	5	2	2	4	4	4	4	3	2	2	4	5	3	5	4	4	3	2	5	2	5	2	3	3	3	3	2	3
1	12	1	1	4	3	2	3	3	3.58682	3.58382	3	4	3	4	3	2	4	3	2	3	4	4	2	3	2	5	2	3	4	3	3	3	2	5	3	4	3	3	2	3	2	4	3	5	4	5	3	6	3
1	12	1	1	4	3	2	3	3	2	2	3	3.00284	3	4	3	4	3	4	3	3	3	3	3	3	3	3	4	4	4	4	2	2.33306	4	3	4	3	4	4	2	2	2	2	2	2	4	4	4	4	4
1	12	1	1	4	5	4	5	4	3	5	4	4	4	4	3	4	4	2.24448	4	4	3	5	3	5	4	3	4	3	4	3	4	5	4	3	4	4	4	4	2	2	1	1	2	2	4	4	5	4	5
1	12	1	1	4	5	4	5	5	4	5	4	1	3	3	4	4	4	4	4	3	4	4	2	3	3	4	3	3	3	3	3	3	3	5	5	5	5	5	2	2	2	2	3	2	5	5	5	5	5
1	12	1	1	4	4	4	4	4	4	4	4	4	4	4	4	4	5	2.19877	4	4	4	3	3	3	3	3	3	2	4	4	2	3	5	3	5	3	3	3	3	4	3	2	3	5	5	4	5	4	4
1	12	1	1	4	4	2	5	5	4	4	2	2	4	4	4	2	2	4	2	4	2	4	3	5	4	5	2	3	1	3	5	1	3	3	3	2	2	3	3	2	1	2	1	4	4	3	3	5	4
1	13	1	1	4	5	5	5	4	4	2	4	2	2	2	1	2	4	2	2	2	5	4	3	2	1	4	4	2	2	2	2	3	3	3	3	3	2	4	3	4	2	2	2	4	3	4	4	3	4
1	13	1	1	4	4	2	5	5	5	4	4	3	3	1	3	2	3	2	5	2	4	2	1	4	4	5	2	3	1	5	4	4	6	2	4	1	3	2	2	3	6	1	6	6	2	1	2	3	4
1	13	1	1	4	3	3	5	4	4	5	5	2	4	1	3	2	3	4	5	3	4	3	3	5	4	5	4	3	4	3	5	5	4	5	4	5	6	5	3	4	2	1.83608	3.98391	5	4	4	4	5	6
1	13	1	1	4	4	4	5	5	3	4	4	3	4	4	3	3	4	3	4	4	2	3	3	4	4	4	1	4	2	4	4	4	4	3	3	5	3	5	2	2	2	3	3	2	5	4	4	5	5
1	13	1	1	4	4	4	5	4	4	3	4	4	5	4	3	3	1	4	4	3	3	3	5	5	3	3	3	3	5	3	5	2	4	3	5	5	4	4	1	2	1	2	1	2	5	5	6	5	4
1	13	1	1	4	5	2	1.02772	5	5	5	5	2	5	4	3	4	4	5	5	4	5	4	5	5	4	5	5	4	4	5	1.56487	5	4	4	5	4	4	4	1	1	1	1	2	2	4	4	3	5	4.0933
1	13	1	1	4	4	3	4	2	4	4	4	2	3	2	4	2	3	3.11101	4	3	4	4	3	4	5	4	2	4	3	4	5	5	4	4	4	3	3	3	4	4	2	2	4	4	4	3	5	5	4
1	13	1	1	4	5	4	5	5	3	4	5	3	4	3	4	3	3	3	4	3	4	3	4	5	4	5	4	4	3	3	3	3	4	4	4	3	2	4	1	1	1	1	2	3	4	3	4	5	4
1	13	1	1	4	5	5	5	4	2	2	2	2	1	4	4	4	4	4	4	4	4	4	4	4	4	5	5	5	4	5	4	5	6	5	5	5	6	5	3	1	1	1.61763	4	4	4	4	3.97152	3	3
1	13	1	1	4	4	4	4	4	2	3	4	3	4	4	4	3	3	3	2	3	3	3	4	4	4	3	3	4	3	4	3	3	4	4	4	5	3	3	2	3	2	2	4	4	4	3	4	3	3
1	13	1	1	4	4	3	4	5	3	2	3	4	5	4	4	4	4	5	5	4	5	3	4	5	5	5	3	4	5	5	4	5	5	5	5	6	5	6	3	3	2	2	4	3	5	4	5	4	4
2	13	1	1	4	4	5	3	3	4	3	3	5	2	5	4	4	2	3	5	5	5	4	3	5	5	5	2	5	4	3	4	3	2	3.4963	3	2	4	6	4	5	4	1	6	6	1	1	1	2	1
1	13	1	1	4	4	4	3	3	2	2	1	5	5	1	5	2	4	3	3	3	2	3.15774	2	3.22342	3	4	2	1	2	1	4	2	6	5	4	4	3	4	1	1	1	1	2	3	2	2	3	4	5
1	13	1	1	4	4	2	4	2	4	4	1	5	2	4	5	3	2	4	2	2	4	4	4	4	4	4	2	4	2	4	4	4	6	4	5	4	3	2	3	2	2	2	2	4	4	5	4	3	2
1	13	1	1	4	5	4	5	4	4	5	4	1	5	5	5	4	5	3	3	5	5	5	3	5	2.02729	4	5	5	1.36892	4	1.88109	4	3.93657	3	3	5	6	5	3	3	3	2	3	2	5	5	5	5	4
2	14	1	1	4	2	3	4	1	5	2	1	1	5	3	1	4	2	3	1	2	3	5	4	1	4	3	4	2	1	4	2	3	2	6	3	4	4	2	5	3	6	4	3	5	4	2	5	2	4
1	14	1	1	4	5	5	5	5	2	3	3	4	3	2	2	3	4	3	2	3	4	4	5	4	1	5	2	2	3	3	1	2	4	5	6	4	4	3	3	4	2	2	3	3	5	4	5	4	5
1	14	1	1	4	4	4	5	4	4	2	5	2	4	4	2	2	2	2	4	4	2	4	4	2	2	2	2	2	1	4	2	4	2	1	1	4	4	4	1	1	1	1	1	1	5	3.53053	4	4	4
1	14	1	1	4	5	4	3	4	4	4	5	3	3	2	3.40061	3	3	4	2	2	5	5	3	4	3	3	5	4	4	1	3	4	4	3	4	4	5	3	4	3	3	2	2	4	3	3	2	3	3
1	14	1	1	4	4	2	5	4	4	4	4	3	3	3	3	3	2	3	3	3	5	5	2	2	4	3	4	4	4	4	3	5	6	5	6	6	5	5	1	1	2	2	4	2	3	3	5	5	5
2	14	1	1	4	3	2	5	3	3	4	4	4	5	5	3	4	2	5	4	5	4	4	3.10505	1	5	2	5	3	3	3	3	3	5	1	5	6	2	5	4	3	4	6	6	2	5	4	4	4	4
1	14	1	1	4	2	4	3	2	4	2	4	4	3	3	4	2	4	3	4	3	4	2	2	5	3	2	2	3	2	4	3	4	2	3	4	3	5	5	5	4	4	1	3	3	4	2	3	6	3
1	14	1	1	4	4	4	4	3	3	4	5	2	3	4	4	4	3	3	2	3	3	4	3	4	2	3	2	3	2.76059	4	2	3	4	5	4	3	3	5	3	3	2	1	4	4	3	4	3	4	3
1	14	1	1	4	4	4	4	4	3	3	3	3	3	4	4	4	4	4	4	3	3	3	2.63315	4	4	3	3	4	4	4	2	4	4	4	4	4	4	4	2	2	2	2	2	2	4	3	4	4	4
1	14	1	1	4	3	3.04729	3.2679	1	2	4	2	2	5	3	5	2	4	3	2	4	3	4	2	3	2	4	1	2	2	2	2	4	2	2.6603	3.10441	4	5	2	3	3	3	2	3	3.56125	2	4	2	3	3
1	14	1	1	4	3	2	4	1	2	4	2	2	5	3	5	2	4	3	2	4	3	4	2	3	2	4	1	2	2	2	2	4	4	3	3	5	5	2	1	2	1	1	6	6	5	6	6	5	6
2	17	1	1	4	3	2	1	4	5	1	2	1	4	3	4	3	3	4	2	4	5	5	3	4	5	5	5	3	3	5	3	3	6	6	6	4	5	5	3	6	4	3	4	5	6	5	4	5	6
2	12	0	1	4	4	5	5	5	5	4	5	3	3	3	3	3	2	3	3	2	5	5	5	5	4	4	3	2	3	2	3	5	4	2	3	2	3	4	3	4	3	4	3	5	3	2	3	4	2
2	13	0	1	4	4	1	3	5	5	5	5	5	4	3	1	1	5	3.40934	4	5	4	2.27461	1	3	2	1	2	2	5	1	1	5	6	1	6	5	1	1	4	6	2	1	1	4	5	5	1	3	6
2	13	0	1	4	5	3	5	4	3	3	3	2	2	3	2	2	4	3	2	3	1	5	5	5	4	5	4	4	4	2	5	5	3	3	3	3	4	3	4	4	5	2	5	5	5	4	4	5	5
2	14	0	1	4	4	4	5	4	3	4	4	2	2	3	4	2	2	3	3	2	4	5	5	5	4	4	3	4	1	4	5	2	3	1	4	5	4	5	4	4	5	5	3	4	5	2	5	4	4
2	14	0	1	4	5	3	5	4	3	3	5	5	1	4	5	5	1	4	1	2	2	4	5	5	4	4	1	1	5	1	5	5	3	1	6	6	3	5	2	3	4	1	4	2	6	6	5	4	4
2	15	0	1	4	3	3	3	2	2	3	2	2.87644	3	5	4	4	3	4	3	3	4	5	3	2	3	2	3	4	2	4	3.71684	3	4	3	3	3	3	3	3	4	3	3.28959	4	4	4	3	4	3	3
2	14	0	1	3.1809	2	3	1.94078	5	4	4	5	2	4	2	2	2	5	2	2	1	1	5	1	5	5	1	2	5	5	1	5	5	3	6	2	5	1	3	4	5	2	1	2	6	3	1	3	6	6
1	12	1	1	3	4	5	5	4	3	4	5	2	2	3	2	2	3	4	3	4	4	3	4	5	3	4	3	4	4	4	5	4	4	3	3	4	3	3	4	3	4	3	4	3	2	3	2	1	2
1	12	1	1	3	4	2	3	3	3	2	3	4	3	3	3	4	3	2	3	3	2	3	4	3	2	3	3	2	3	2	3	2	3	3	4	3	4	3	4	3	4	4	3	4	3	3	5	4	3
2	12	1	1	3	3	4	5	4	3	3	4	2	4	2	4	2	2	4	3	4	4	4	4	4	4	5	4	4	4	3	5	5	4	1	2	6	1	2	4	4	3	5	4	6	3	3	2	3	3
1	13	1	1	3	5	2	5	4	3	3	5	1	2	4	1	5	1	1	5	3	4	3	4	5	3	2	4	2	5	1	4	5	3	3	4	5	2	2	2	1	1	1	2	2	5	3	5	6	6
1	13	1	1	3	4	2	5	4	2	2	5	2	3	2	2	3.73747	3	3	4	2	3	2	2	3	2	3	5	3	3	1	1	1	3	1	1	2	5	4	3	4	4	4	3	6	2	2	2	2	3
1	13	1	1	3	3	2	5	3	4	3	5	2	4	2	2	3	4	3	4	4	4	5	2	1	2	1	5	5	3	3	1	2	2	3	4	6	1	5	5	5	3	3	4	5	2	4	2	2	1
1	13	1	1	3	4	2	5	4	2	2	5	2	3	3	2	2	3	3	4	2	3	2	2	3	2	3	5	3	3	1	1	1	3	1.95042	1	2	5	4	3	4	4	4	3	6	2	2	2	2	3
1	13	1	1	3	4	3	5	4	3	2	3	2	3	3	3.56781	2	3	2	4	1	5	3	4	3	1	3	1	3	2	4	3	4	4	3	3	2	3.66509	4	2	4	3	5	4	6	2	6	5	4	3
1	13	1	1	3	2	4	5	4	5	3	4	3	3	4	3	1	4	2	3	3	2	5	2	5	3	1	4	2	1	1	2	2	6	3	4	6	6	4	3	2	3	2	6	6	5	4	5	4	4
1	13	1	1	3	4	4	3	3	3	4	3	4	4	4	3	3	4	4	3	3	4	3	4	4	4	3	2	3	2.4749	2	5	4	4.45368	4	6	5	4	5	2	2	3	2	1	3	4	5	4	4	4
1	13	1	1	3	4	5	5	4	4	5	5	5	4	3	4	4	4	3	4	3	4	4	3	2	4	5	4	5	4	4	5	4	5	4	5	4	4	4	2	2	1	1	2	2	4	4	5	3	3
1	13	1	1	3	5	5	3	2	3	2	5	2	4	4	4	3	4	3	4	4	3	4	2	2	4	3	4	4	4	3	5	4	4	3	5	5	4	2	4	4	3	4	5	6	4	4	4	4.05047	5
1	13	1	1	3	3	3	4	2	2	5	2	3	5	1.90894	4	5	4	4	3	4	3	4	3	2	5	3	3	4	5	3	1	4	4	4	5	5	4	5	4	5	4	3	5	5	5	6	4	5	4
1	13	1	1	3	5	2	5	4	3	5	5	3	4	5	5	4	4	3	5	5	1.95976	4	3	4	2.33686	5	1	5	2.42338	3	5	4	3	5	3	3	2	2	3	2	5	4	1	2	6	5	6	5	6
2	14	1	1	3	3	4	5	4	3	3	4	3	3	3	2	3	3	2	3	2	3	5	4	3	3	3	3	2	5	5	3	2	4	1	2	3	2.27374	3	4	5	4	4	4	4	2	1	4	3	3
1	14	1	1	3	4	2	1	4	2	4	1	4	2	2	3	4	5	3	5	3	4	5	1	3	3	2	2	3	3	4	2	3	3.94947	6	3	3	6	3	3	3.85059	4	3.39433	3	4	3	4	3	3.63851	5
2	14	1	1	3	2	2	3	4	5	5	5	3	4	2	4	2	5	2	4	4	2	5	1	5	5	4	1	3	5	1	5	5	1	1	1	3	1	2	3	4	2	5	6	2	3	4	3	3	6
2	14	1	1	3	4	2	5	5	4	3	4	1	2	3	4	5	3	4	2	1	5	1.7276	2	2	5	5	1	5	3	5	5	4	2	4	3	6	1	2	4	2	3	3	4	2	2	1	3	2	3.09656
1	14	1	1	3	3	4	5	4	4	4	4	2	3	3	4	4	4	5	5	5	5	4	4	3	5	4	5	5	5	5	4	3	2	4	5	6	6	5	1	2	3	1	3	4	4	2	3	4	4
1	14	1	1	3	2	5	5	4	3	5	5	5	4	3	4	4	4	3	4	2.03013	4	4	3	2	4	5	4	5	4	4	5	4	4	3	3	5	3	5	2	1	1	1	2	1	6	5	4	5	6
2	14	1	1	3	2	1	3	2	3	1	3	4	2	4	4	2	2	4	2	4	3	4	1	3	2	1	5	3	4	2.02825	2	5	4	6	3	5	5	6	6	5	4	3	6	3	6	4	5	6	3
2	14	1	1	3	5	3	2	5	3	4	4	3	4	3	5	3	3	2	3	4	5	3	5	3	2	5	5	5	5	5	5	5	6	6	3	6	6	6	3	2	2.8169	3	1	4	6	6	6	6	6
1	14	1	1	3	3	5	5	3	4	3	3	2	3	4	5	4	4	3	4	4	4	3	5	2	5	5	4	4	4	1	5	4	2	4	6	5	4	4	3	4	1	2	3	4	6	5	5	5	5
2	15	1	1	3	5	5	1	2	1	3.64198	5	1	1	5	1	3	3	4	1	2	5	5	1	5	5	5	4	3	1	5	4	4	1	1	1	5	1	3	4	3	4	3	4.20433	5	1	2	3	2	1
1	15	1	1	3	5	4	5	4	4	3	5	3	5	5	5	4	4	3	4	4	5	4	1	3	3	2	4	5	3	3	2	3	4	4	3.88791	4	4	5	1	3	5	4	4	5	4	5	4	5	5
2	15	0	1	3	4	3	3	3	4	5	3	4	3	2	3	2	3	2	3	3	2	3	2	3	4	2	3	2	5	4	3	4	4	6	3	5	4	3	3	4	4	5	3	3	3	4	5	4	2
2	999	999	1	2	2	2	5	2	1	2	3	2	2	2	2	2	2	2	2	2	2	5	4	3	3	4	4	2	2	2	3	3	4	2	4	4	2	2	6	5	6	3	6	5	2	2	1	1	1
1	12	1	1	2	2	3	4	2	3	2	2	3	2	4	2.53961	2	3	4	5	2	1	3	3	3	4	3	3	4	2	3	2	3	2	3	5	3	4	3	5	2	3	4	2	3	4	3	4	2	3
1	12	1	1	2	2	2	5	2	2	2	2	4	5	4	5	4	4	5	4	4	4	4	2	1	4	1	3	4	3	5	2	4	1	4	5	1	2	4	1	2	1	2	6	4	3	5	5	4	6
1	13	1	1	2	2	2	5	2	1	2	2	1	1	2	1	3	4	1	1	1	3	5	5	5	4	5	4	5	1	4	2	3	4	3	5	5	3	2	3	5	3	4	5	4	3	1	2	3	2
2	13	1	1	2	2	1	3	5	2	5	3	3	3	4	1	3	3	2	2	3	2	5	3	4	5	5	4	4	3	2	5	5	1	1	6	6	5	1	5	6	5	3	1	6	6	5	6	6	4
2	13	1	1	2	1	3	1	1	2	3	3	3	4	4	2	5	4	2	5	3	4	2	3	5	3	1	5	5	4	1	5	1	3	2	6	3	2	1	1	4	1	1	1	1	6	6	6	6	6
1	13	1	1	2	4	2	5	5	2.88558	3	4	2	3	4	3	4	4	4	3	4	5	5	4	5	5	5	5	5	5	5	5	3	4	2	5	6	6	5	2	3	2	1	2	4	5	3	4	5	3
1	13	1	1	2	2	1	1	3	2	2	3	3	3	3	4	3	4	2	3	3	3	4	4	3	2	2	3	2.6323	5	1	5	5	3	3	4	4.14783	2	5	4	3	3	5	3	4	4	3.54196	5	3	2
2	13	1	1	2	2	3	5	5	3	2	2	1	2	4	5	2	2	4	3	3	2	5	4	1	4	5	2	1	1	5	3	3	2	2	1	5	2	6	3	4	4	3.81318	5	6	3	4	3	3	4
2	14	1	1	2	1	1	2	1	2	4	2	1	1	2	1	3	3	3	1	2	1	5	2	2	5	5	5	3	4	4	4	5	6	2	1	6	3	5	3	6	6	3	4	2	4	4	3	3	4
2	14	1	1	2	2	4	5	1	1	1	1	1	3	2	1	1	4	3	2	3	1	5	3	2	2	3	2	3	1	1	1	5	6	6	5	4	6	6	2	2	3	4	1	3	4	6	6	6	4
2	14	1	1	2	2	1	1	1	1	2	1	3	3	1	2	2	4	2	3	4	1	5	3.4419	2	4	2	5	4	3	1	2	4	6	4	3	6	3	1	5	4	5	4.20067	5	5.15437	5	4	4	4	4
1	14	1	1	2	2	2	4	2	1	3	4	1	2	2	2	2	3	4	4	2	1	4	1	1	5	2	1	5	3	4	1	3	6	4	5	6	4	4	4	5	5	4	6	5	6	3	5	5	4
1	14	1	1	2	5	2	5	4	3	4	4	1	2	3	2	4	3	1	2	2	3	5	4	3	2	3	2	2	1	2	3	2	5	3	3	4.22185	4	3	5	5	4	3.78587	3	5	5	6	5	3	3
2	14	1	1	2	2	1	4	2	2	1	5	1	3	3	3.99119	2	5	3.43446	3	2	3	5	3	4	5	1	1	3	2	1	3	5	4	2	3	6	3	2	3	5	5	1	3	6	1	1	1	1	1
1	14	1	1	2	3	3	3	3	3	3	3	2	2	3	3	3	2	4	2.91394	3	4	4	3	4	2.42587	4	5	3	3	3	5	3	3	3	3	4	3	4	4	4	4	4	4	3	3	3	2	3	2
2	14	1	1	2	2	1	2	1	2	1	2	4	5	3	3	3	2	3	3	4	3	4	3	1	5	3	5	5	1	1	3	1	3	5	2	6	4	2	3	2	4	1	4	3	1	3	4	3.87598	3
2	14	1	1	2	2	1	4	2	3	2	3	1	4	5	3	2	4	2	3	3	4	4	3	3	5	4	4	4	3	2	5	4	3	1	4	5	3	3	4	1	3	2	3	3	3	2	4	6	3
2	14	1	1	2	2	1	5	2	3	5	3	2	4	5	2.42785	3	3	2	2.94656	1	4	2	3	3.37475	1	5	5	4	4	5	1	1	2	3	2	6	1	3	6	1	3	2	4	5	3	4	2	5	3
1	14	1	1	2	3	3	2	3	2	1	2	3	4	3	4	4	3	4	3	4	3	3	2	2	3	2	3	4	4	4	2	3	5	3	4	4	5	4	4	3	3	4	3	4	4	3	4	4	3
1	14	1	1	2	2	5	2	5	5	5	5	2	4	4	4	4	4	4	4	5	4	3	3	3	3	3	4	4	3	3	5	3	5	3	4	4	4	4	4	1	1	1	1	1	6	5	5	6	6
2	15	1	1	2	5	4	3	5	4	1	5	1	3	2	1	1	3	1	1	3	3	4	5	5	3	5	4	4	2.92917	1	5	1	3	1	3	5	3	4	3	3	2	1	3.60257	5	3	2	1	2	1
2	15	1	1	2	5	1	5	3	1	3	3	2	3	2	4	3	4	3	2.34776	4	3	5	4	3	4	4	3	3	3	1	3	3	3	1	2	2	1	2	2	3	2	2	4	3	3	1	2	3	4
1	15	1	1	2	2	4	1	1	1	2	1	5	4	3	4	4	4	4	4	4	4	4	2	2	4	2	4	4	4	5	2	4	5	5	5	6	4	3	2	3	4	5	2	4	5	5	6	4	5
2	15	1	1	2	1	2	4	1	2	3.99744	3	3	1	4	4	5	3	2	5	2	5	5	5	5	3	4	5	3	3	4	4	5	5	2	4	2	2.70226	2	4	3	1	1	2	6	2	2	6	5	3
1	15	1	1	2	2	3	3	2	3	2	3	4	3	5	4	3	3	4	3	3	4	3	3.69178	2	3	3	5	4	3	4	2	4	6	4	4	4	4	4	6	2	2	4	4	4	4	4	3	4	4
2	15	1	1	2	2	3	5	1	1	5	3	2	3	1	5	3	2	3	4	2	3	2	2	3	5	5	5	3	5	3	5	3	5	2	3	4	2	5	3	1	6	3	2	3	2	2.51314	1	3	4
2	17	1	1	2	2	2	3	4	2	2	2	2	2	3	4	2	4	3	5	4	2	2.00998	4	1	2	3	3	5	4	2	5	5	6	5	5	6	4	1	3	1	2.37095	3	6	5	4	5	3	4	3
2	13	0	1	2	2	3	5	2	4	4	2	2	1	2	2	3	2	3	2	3	2	4	5	5	1	5	4	4	3	3	3	3	4	3	3	6	2	2	4	5	3	4	4	3	2	3	4	5	3
2	13	0	1	2	2	2	5	1	1	2	1	1	5	3	2	5	4	1	5	5	5	5	2	1	5	5	3	4	5	4	1	5	3	4	6	6	1	1	3	2	1	1	2	6	6	4	5	5	6
2	13	0	1	2	3	1	1	3	4	2	3	1.75292	5	5	2	2	3	5	2	3	5	5	5	5	5	5	4	5	5	3	5	5	5	6	5	1	6	2	1	4	2	3	5	6	4	3	4	4	3
2	13	0	1	2	3	2	3	4	2	3	2	1	1	1	3	1	3	2	4	3	1	5	5	1	5	2	3	4	2	3.39024	3.22522	4	2	1	1	4	1	2	4	2	3	1	1	3	2	2.09152	1	2	3
2	13	0	1	2	4	1	1	2	1	2	5	2	3	2	3	3	3	3	3	2	4	5	5	4	5	5	2	3	4	4	5	5	4	1	3	6	3	3	3	6	1	6	1	3	2	2	4	1	3
2	13	0	1	2	2	2	5	2	1	3	2	1	4	4	3	2	4	3	2	2	4	5	4	4	5	4	4	4	3	5	4	4	4	1	4	6	5	1	4	1	6	1	3	3	4	1	3	4	4
2	13	0	1	2	2	4	1	2	5	2	1	1	3	3	5	1	1	4	3	3	5	3	3	2	5	2	2	4	5	3	5	5	5	1	1	6	1	1	5	1	1	1	5	5	6	4	6	6	6
2	14	0	1	2	3	4	5	3	3	2	3	2	2	3	3	4	4	3	3	3	4	4	4	4	3	3	2	3	3	2	3	4	3	5	3.85356	4	3	1	4	4	3	3	5	3	3	4	3	3	4
2	14	0	1	2	2	2	5	2	2	2	3	2	2	4	3	3	4	3	4	3	4	2	3	2	5	2	4	4	4	1	2	4	6	1	4	5	4	4	6	2	4	6	5	5	3	4	5	4	5
2	14	0	1	2	2	1	2	1	2	4.07579	2	2	3	4	3	4	2	5	4	3	4	4	5	4	5	5	3	4	3	4	3	4	4	3	3	5	4	3	3	4	3	2	4	3	2	3	2	2	3
2	14	0	1	2	2	2	1	1	1	1	2	2	2	3	4	4	4	3	2	1	1	5	3	4	5	5	5	4	2	4	5	5	3	3.78102	6	6	5	2	5	6	6	2	5	5	2	3	2	3	2
2	14	0	1	2	2	2	4	1	2	5	2	1	4	3	4	1	4	3	4	2	5	5	1	1	5	3	5	5	5	1	1	2	5	1	5	6	1	3	4	5	4	1	3	6	6	4	5	6	4
2	14	0	1	2	1	5	5	5	5	4	1	5	5	4	4	2	5	2	4	1	4	5	4	2	5	4	2	5	5	5	2	5	3	6	2	6	1	2	4	1	2	1	2	2	3	1	2	1	5
2	15	0	1	2	4	1	2	4	3	4	4	5	3	2	3	5	4	2	5	2	2	5	1	2	5	5	3	4	5	3	2	5	6	2	3	6	5	1	3	2	3	1	3	6	2	3	2	3	2
2	15	0	1	2	1	3.54445	3	1	5	2	3	1	2	4	2.9576	5	3	3	5	2	4	4	5	5	2	3	4	1	4	1	4	4	4	1	2	6	1	1	3	1	1	2	3	1	1	2	3	1	1
2	15	0	1	2	1	2	3	1	1	2	3	1	2	3	4	3	2	1	2	3	1	4	5	2	5	5	5	2.07664	1	3	5	4	5	4	3.41512	5	1	1	2	3	3	1	2	4	1	2	1	2.42491	3
2	15	0	1	2	2	1	5	4	5	2	1	3	4	3	5	1	5	5	5	2	5	5	2	3	5	3	5	4	2	1	1	5	3	3	5	6	4	2	2	1	4	5	1	2	2	1	4	3	4
1	13	1	1	1	1	1	1	1	1	1	4.31094	5	5	5	3	3	5	5	4	4	3	5	1	4	3	1	1	1	5	1	2	5	4	3	4	6	5	6	1	1	1	1	1	2	6	6	6	6	6
1	14	1	1	1	3	3.33625	5	3	4	2.56297	2.28531	4.25711	3	1	2	1	2	1	2	1	1	2	5	3	2	5	1	2	1	5	2.51656	2	6	5	4	5	4	3	5	6	5	6	5	4	6	4	6	4.36482	3
1	14	1	1	1	1	2	2	2	2	2	2	4	5	5	5	4	4	4	4	5	5	5	2	2	5	1	4	4	4	4	1	5	4	4	4	4	4	3	4	4	4	4	3	4	3	3	4	4	3
2	16	1	1	1	2	5	1	3	2	3	2	1	1	2	3	2	4	3	2	4	5	2.16021	3	4	4	1	2	3	2	4	1	3	5	4	5	6	4	6	5	4	1	1	3	3	1	3	4	6	5
2	13	0	1	1	1	1	5	1	1	1	1	1	2	1	1	2	2	3	2	2	5	1	5	5	4	5	5	1	5	1	1	1	4	1	6	6	1	1	2	1	1.73734	1	1	2	1	2	3.02951	3	4
2	13	0	1	1	1	2	3	2	2	2	1	3	3	3	5	5	3	5	3	3	3	5	4	4	5	5	5	3	4	2	1	5	1	1	5	5	3	3	3	1	3	5	6	5	2	1	1	2	2
2	14	0	1	1	2	2	1	2	2	2	2	3	1	3	4	4	1	3	2	3	2	4	2	1	4	4	4	4	4	1	3	3	5	6	4	1	3	5	2	6	2	5	4	5	5	6	6	5	6
Note:999 represents missing values
Note:SE respresents school engagement
Note:TAS respresents teacher autonomy support
Note:ANX respresents academic anxiety
Note:INT respresents academic interest
Note:SEF respresents self-efficacy
[truncated: 6 more columns]
